# Supplementary material for: The Practicability of a Novel Prognostic Index (PI) Model and Comparison with Nottingham Prognostic Index (NPI) in Stage I–III Breast Cancer Patients Undergoing Surgical Treatment
Source: PLoS One. 2015 Nov 23;10(11):e0143537. doi: 10.1371/journal.pone.0143537 (PMC4658156; doi:10.1371/journal.pone.0143537)
Supplement: S2 Table — (XLS) [file pone.0143537.s002.xls]

## Sheet: Sheet1
Study numbers (after anonymization)	Age	Menstruation (0:NO 1:YES)	Tumor size/cm	Metastatic lymph node number	ER status(0:negative 1:positive)	PR status(0:negative 1:positive)	HER-2 status(0:negative 1:positive)	Tumor type (0:LDC; 1:IDC)	Histologic grade	Albumin level (g/L)	Globulin level (g/L)	LDH (U/L)	TB (umol/L)	Uric acid (umol/L)	Cholesterol (mmol/L)	Triglyceride (mmol/L)	Plasma fibrinogen(g/L)	Cancer specific survival(0:alive 1: death)	Survival time(months)
0001	52	1	2.5	7	1	0	0	1	1	40.3	29	148	17.5	177	4.29	0.56	1.88	1	59
0002	66	0	3	0	1	0	0	0	3	40.4	27.8	144.2	14.2	283.7	6.18	0.94	2.06	0	64
0003	48	1	1	0	1	0	0	0	1	40.5	24.9	143	11.8	381	5.41	1.31	2.8	0	114
0004	47	1	3.5	0	1	0	0	0	2	42.3	12.9	194	196	196	4.4	1.38	2.73	0	5
0005	39	1	2.5	8	1	0	0	0	2	43.2	27.8	152	18.5	210	4.29	0.77	2.83	0	102
0006	45	1	2	1	1	0	0	0	1	44.3	24.7	162	17.8	338	4.18	1.12	2.8	0	109
0007	96	0	5	5	1	0	0	0	2	46.3	24.1	150	13.6	252	4.87	0.64	2.37	0	100
0008	45	1	0.8	2	1	0	0	0	2	40.1	25.9	140.4	6.4	209.1	4.49	0.85	2.01	1	12
0009	61	0	2	1	1	0	0	0	2	43.2	18.3	124.9	13.1	214.5	4.57	0.74	2.36	0	76
0010	52	1	5	22	1	0	0	0	3	43.6	28.7	158	11.2	306	4.91	1.53	2.47	1	47
0011	59	0	2	0	1	0	0	0	1	44.9	25.7	151	11.2	287	5.45	1.35	2.51	0	52
0012	48	1	3	0	1	1	0	0	2	43.3	25.9	142.2	12.	215.8	6.24	0.81	2.31	0	71
0013	52	1	2	0	0	1	0	0	2	39.9	26.1	150	14.2	244	6.27	0.5	2.46	0	104
0014	43	1	3	0	0	1	0	0	1	40.5	26.3	142	21	302	4.61	0.49	1.92	0	126
0015	35	1	1	2	0	1	0	0	1	42.1	26.8	120	5.1	278	3.84	1.38	2.7	0	137
0016	39	1	2.5	0	0	1	0	0	3	44.1	26.8	136	8.6	133	4.25	0.68	2.02	0	100
0017	39	1	1.5	0	0	1	0	0	1	44.2	29.4	116	14.1	242	5.52	0.56	2.09	0	122
0018	42	1	1.2	0	0	1	0	0	2	45.9	25.3	116	7.3	179	4.44	0.96	2.35	0	97
0019	34	1	3	0	1	1	0	0	1	37.7	26.6	112	11.5	209	4.41	0.83	2.71	0	120
0020	46	1	1.5	2	1	1	0	0	1	39.8	21.4	143	7.9	156	4.26	0.82	2.68	0	125
0021	51	1	3	3	1	1	0	0	2	41.8	26.3	133	14	424	5.15	1.42	2.81	0	113
0022	72	0	3	0	1	1	0	0	3	42	24.7	190	18.6	236	5.5	1.03	1.99	0	96
0023	35	1	1.5	2	1	1	0	0	2	43	26.3	112	16.7	210	4.52	0.76	2.34	0	104
0024	28	1	2	25	1	1	0	0	2	43.2	25.5	123	11.2	229	4.47	0.69	1.77	0	99
0025	59	0	3	10	1	1	0	0	2	43.2	22.3	254.3	13.4	277.2	4.83	1.09	2.78	0	76
0026	34	1	2	13	1	1	0	1	1	43.4	22.8	142	14.8	447	4.40	1.17	2.16	0	119
0027	39	1	3	0	1	1	0	0	3	43.7	25.4	149.9	7.5	355.9	6.22	1.75	2.33	0	70
0028	38	1	2.5	0	1	1	0	0	1	44.3	19.9	126	19	187	4.27	0.72	2.63	0	119
0029	41	1	2	5	1	1	0	0	2	45.1	27.7	118	7.8	235.4	4.94	0.79	2.18	0	62
0030	50	1	2	0	1	1	0	0	3	45.7	21.4	127.9	8.6	265.6	5.27	0.9	2.68	0	75
0031	35	1	3	8	1	1	0	0	3	41	27.1	154	10.8	198	4.36	0.65	2.48	0	121
0032	60	0	2	0	1	1	0	0	1	41.8	15.2	246	10.1	270	5.15	0.67	2.76	0	121
0033	51	1	2	1	1	1	0	1	1	42.7	27.8	133	11.44	222	5.2	1.13	2.4	0	134
0034	31	1	1.5	3	1	1	0	0	2	44.1	24.8	130	10	320	4.68	0.42	2.63	0	90
0035	34	1	0.8	0	1	1	0	0	1	45	29.9	118	16.3	271	4.65	0.86	2.18	0	30
0036	36	1	2.5	0	1	1	0	0	2	46.1	24.1	176	8.8	263.9	4.85	0.42	2.79	0	77
0037	47	1	2	3	1	1	0	0	1	46.4	26.9	121	13.35	251	5.24	0.94	2.8	0	138
0038	48	1	9	1	1	1	0	0	1	47	27	196	15	256	4.89	0.64	2.39	0	117
0039	57	0	3	0	1	1	0	0	2	37.3	17.7	141.6	26.6	398.2	4.18	0.84	1.81	0	58
0040	47	1	3	6	1	1	0	0	1	40.8	23.7	131	13.4	284	4.62	0.92	2.43	0	131
0041	57	0	1.5	1	1	1	0	0	2	42.9	26.5	140	10.3	231	4.39	1.11	2.24	0	60
0042	34	1	6	11	1	1	0	0	2	43	29.5	155	6.2	328.7	4.66	1	1.86	0	74
0043	54	1	1.5	0	1	1	0	0	2	44	27	124.3	13.6	240.4	6.08	1.81	2.50	0	77
0044	47	1	4	1	1	1	0	0	2	44.9	20.6	152.7	14.3	222.6	4.96	0.75	2.11	0	77
0045	34	1	2	0	1	1	0	0	1	46.9	19.1	113	15.8	222	3.52	0.7	1.77	0	133
0046	31	1	1.5	1	1	1	0	0	2	47.8	24.4	137	17.8	228	3.24	1.03	2.08	1	46
0047	31	1	2	14	1	1	0	0	2	48.3	17.4	189	10.4	236	4.75	0.95	2.74	0	63
0048	44	1	1.5	4	1	1	0	0	2	48.8	28.5	150	17.6	233	5.12	0.54	2.53	0	94
0049	48	1	4	30	0	1	0	0	3	43.4	28.2	154	7	230	4.11	0.43	2.66	0	84
0050	43	1	2	0	0	1	0	0	3	43.7	29	164	12	260	3.85	0.98	2.59	0	51
0051	38	1	3	4	0	1	0	0	1	44.2	29.2	119	16.6	205	3.4	0.5	1.7	0	117
0052	51	1	2	0	0	1	0	0	2	44.8	27.3	131	10.5	383.4	3.47	0.71	2.63	0	76
0053	40	1	5	0	0	1	0	0	3	48.7	25.7	141	21.4	181	3.73	0.44	2.31	0	102
0054	33	1	2	2	1	1	0	0	2	46.9	29.3	193.7	10.6	310.7	5.19	0.51	2.04	0	79
0055	44	1	1	1	1	1	0	0	3	39.5	27.2	126	12	237	3.49	0.97	1.67	0	84
0056	42	1	2	1	1	1	0	0	1	40.1	26.7	130	14.3	245	4.69	1.8	2.53	0	129
0057	48	1	3.5	0	1	1	0	0	1	40.2	26.1	161	12.6	338	3.95	1.85	2.67	0	87
0058	45	1	2	2	1	1	0	0	1	41.2	22.3	135	16.2	205	3.55	1.23	2.06	0	133
0059	64	0	2	0	1	1	0	0	1	43.1	26.2	159	7.6	300	5.98	0.91	2.07	0	93
0060	43	1	3	9	1	1	0	0	1	43.2	25.1	135	15.8	237	5.54	0.64	2.09	1	18
0061	42	1	2	0	1	1	0	0	2	44.4	27.5	129	13.6	259	4.39	1.87	2.59	0	102
0062	55	1	1.2	0	1	1	0	0	3	45	24.2	145.5	12.6	289	7.06	1.07	2.4	0	56
0063	33	1	3.5	12	1	1	0	0	2	47.1	28.9	123	9.9	196	3.75	0.84	2.05	0	51
0064	41	1	2.5	0	1	1	0	0	1	47.4	24.3	147.1	16.5	55.84	5.64	0.98	2.11	0	76
0065	41	1	2	1	1	1	0	0	1	47.4	29.5	141	32.3	242	4.94	1.51	2.33	0	133
0066	67	0	3	0	1	1	0	0	1	31.2	27.9	159	17	264	4.34	0.83	2.41	1	49
0067	38	1	3	0	1	1	0	0	2	32.9	27.5	128	11.9	175	3.91	0.4	2.26	0	102
0068	57	0	1	2	1	1	0	0	2	34.3	18	177.4	8	207.2	3.82	0.62	2.03	0	81
0069	34	1	7	0	1	1	0	0	1	35.7	28.2	141	8.24	165	4.82	1.22	2.67	0	100
0070	32	1	3	2	1	1	0	0	3	38.9	28.4	183	7	420	4.09	1.95	2.26	0	107
0071	41	1	4	6	1	1	0	0	1	39.9	27.8	124	6.2	227	4.69	1.11	2.3	0	122
0072	41	1	1	5	1	1	0	0	1	40.6	24	133	13.7	290	4.9	1.04	2.62	0	108
0073	44	1	3.5	0	1	1	0	0	3	41.4	21.5	120	12.1	226	4.16	1.15	2.83	0	101
0074	34	1	2	1	1	1	0	0	2	43.6	27.7	134.3	10.4	263.4	5	1.04	2.13	0	76
0075	35	1	8	16	1	1	0	0	2	45.9	26.6	137.9	6.9	314.1	5.59	0.94	2.56	0	74
0076	69	0	1.5	0	1	1	0	0	2	35.3	23.3	107	17	133	4.54	1.04	2.77	0	43
0077	43	1	2	1	1	1	0	0	2	39.3	20.9	117.3	13.5	269.7	3.03	0.56	2.14	0	65
0078	46	1	2.5	1	1	1	0	0	2	41.5	26.7	150.1	7.4	207.5	6.35	1.34	2.29	0	64
0079	45	1	1.5	0	1	1	0	0	2	42.9	26.8	155.5	11.6	277.9	4.36	1.33	1.53	0	75
0080	69	0	5	2	1	1	0	0	3	44	25.9	180	8.6	263.5	6.55	1.01	2.48	0	72
0081	56	0	2.5	3	1	1	0	0	2	44.4	26.9	179	22.5	224	5.53	1.65	2.72	0	62
0082	36	1	1.5	4	1	1	0	0	2	45.4	23.5	144.8	13.9	205.1	4.49	0.87	2.22	1	54
0083	54	1	2	2	1	1	0	0	1	45.5	29.5	215	15.6	251	6.15	1.06	2.83	0	124
0084	54	1	1.2	0	1	1	0	0	1	45.7	22.7	247	10.7	364	3.74	1.68	2.7	0	128
0085	48	1	1.5	0	1	1	0	0	2	48.6	23.8	170	16.3	260	4.85	1.61	2.16	0	77
0086	47	1	1.2	0	0	1	0	0	3	41.6	23.8	123	6.6	329	4.95	1.07	1.91	0	95
0087	34	1	2	1	0	1	0	0	2	43.2	21.6	128	17.3	312	4.86	0.9	2.66	0	117
0088	50	1	0.8	2	0	1	0	0	1	46	23.9	191	32	306	5.04	1.26	2.63	0	125
0089	37	1	2.5	2	0	1	0	0	1	49.5	24.9	124	22.9	310	5.2	0.69	2.54	0	128
0090	43	1	2	0	1	1	0	0	1	41.9	26.5	83	9.5	242	5.86	1.3	2.72	0	123
0091	50	1	2	0	1	1	0	0	2	43	29.2	133	10.3	279	4.34	0.42	2.16	0	103
0092	46	1	1.5	0	1	1	0	0	2	44.6	22.2	168.1	15.1	382.6	5.92	1.06	2.58	0	71
0093	47	1	4	0	1	1	0	0	3	45.1	26.5	154	16.6	311	5.69	0.91	2.1	0	103
0094	42	1	1.5	1	1	1	0	0	2	45.6	27.3	147	13.4	355	4.46	1.2	2.58	0	59
0095	42	1	1.2	0	1	1	0	0	2	48.4	28.7	171	12.1	192	4.03	0.94	2.39	0	90
0096	50	1	1.2	0	1	1	0	0	2	49	23.1	153.2	10.8	363.2	4.71	1.10	2.71	0	82
0097	43	1	3	4	1	1	0	0	2	49	23.9	133	18	215	3.3	0.57	2.37	0	94
0098	41	1	1	0	1	1	0	0	1	38.4	28	138	10.2	365	4.96	1.25	2.66	0	128
0099	43	1	2	2	1	1	0	0	2	39.9	22	125.8	10.3	140.8	3.89	0.67	1.27	0	64
0100	39	1	0.7	0	1	1	0	0	1	41.5	24.8	129	11.3	209	4.49	0.55	1.89	0	111
0101	33	1	6	3	1	1	0	0	3	41.7	27.4	91.6	14.2	285.4	4.87	0.84	2.66	0	65
0102	51	1	2	0	1	1	0	0	1	43.3	22.6	153.4	13.8	257.9	6.93	0.77	2.04	0	80
0103	36	1	4	14	1	1	0	0	1	43.3	27.3	101	13.5	261	4.9	1.73	2.42	0	130
0104	43	1	3	1	1	1	0	0	2	43.5	26.8	214	11.9	268.2	5.4	0.76	2.16	0	67
0105	50	1	2	1	1	1	0	0	1	44.8	28	128.5	14	204.3	3.62	0.62	2.42	0	58
0106	42	1	3	5	1	1	0	0	3	44.9	29.9	132.1	21.3	186.9	3.52	0.67	2.27	0	71
0107	29	1	3.5	4	1	1	0	1	1	45.9	28.9	112	20	281	4.08	1.38	1.87	0	112
0108	44	1	2.5	2	1	1	0	0	3	49.2	22.4	138	20.8	279.8	5.84	1.13	2.07	0	76
0109	42	1	1.5	3	1	1	0	0	2	23.6	26.8	173.7	16.7	312.6	5.24	0.9	2.67	0	57
0110	33	1	3	0	1	1	0	0	2	33.1	22.6	111	9	91	3.03	0.7	1.95	0	52
0111	55	1	3	1	1	1	0	0	2	38.5	29.1	181	11.8	327	6.35	0.99	2.19	0	93
0112	38	1	2	0	1	1	0	0	2	39.5	28.3	115	19	263	4.51	0.45	2.07	0	63
0113	70	0	1.2	2	1	1	0	0	2	39.8	26.7	171.8	20.8	155.3	5.26	0.73	2.69	0	60
0114	46	1	1.5	0	1	1	0	0	2	40.5	24.1	137	10.7	214	3.4	1.26	2.71	0	87
0115	44	1	3	5	1	1	0	0	2	41	29.3	225	9.6	208	4.21	0.96	2.68	0	89
0116	40	1	1.5	0	1	1	0	0	1	42.3	26.1	108	11.4	293	4.66	1.79	2.41	0	116
0117	37	1	2.5	0	1	1	0	0	3	42.5	18.9	129	14.1	268	4.24	0.77	2.58	0	8
0118	38	1	3	0	1	1	0	0	2	43	22	123.3	6.3	130.2	3.63	0.65	2.21	0	72
0119	60	0	2	12	1	1	0	0	2	43	27.4	147	16.2	384	4.82	0.92	2.45	0	99
0120	59	0	2	3	1	1	0	0	2	43.1	22.1	208.4	9.5	405.2	6.62	1.21	2.38	0	79
0121	50	1	1.5	0	1	1	0	0	1	43.2	25.1	168	11.83	171	6.72	0.83	2.55	0	109
0122	50	1	1.2	11	1	1	0	0	2	43.4	20.3	129	11.9	218	4.07	0.94	2.69	0	90
0123	32	1	2.5	1	1	1	0	0	1	43.6	20.6	92	10.99	159	3.75	1.01	1.95	0	131
0124	54	1	1.2	0	1	1	0	0	1	43.7	21.6	149	13.9	233	5.39	0.55	1.85	0	122
0125	67	0	3	8	1	1	0	0	1	44.1	26.8	129.7	14.3	288.2	4.87	1.3	2.67	0	78
0126	69	0	2	0	1	1	0	0	2	44.2	22.3	180.8	18.2	338.0	5.26	0.81	2.83	0	51
0127	59	0	1.2	1	1	1	0	0	2	44.7	22.7	186.5	9.7	368.4	7.13	1.62	2.47	0	62
0128	36	1	2	2	1	1	0	0	2	44.8	28.3	150	13.1	254	4.08	0.8	2.79	0	98
0129	44	1	5	0	1	1	0	0	2	45.2	24.7	140.3	7.7	329.5	5.73	1.81	2.21	0	76
0130	42	1	4	2	1	1	0	0	2	45.2	26.3	122.1	8.5	277	4.52	1.21	2.53	0	73
0131	48	1	3	0	1	1	0	0	3	45.3	28.3	132.3	10	279	4.27	1.68	2.61	0	60
0132	48	1	3	2	1	1	0	0	2	45.4	22.	126.7	11.9	220.6	5.4	0.97	2.43	0	70
0133	49	1	3	17	1	1	0	0	2	45.7	25.8	145.9	6.9	307.1	6.44	1.75	2.75	1	59
0134	66	0	2.5	0	1	1	0	0	1	45.8	26.7	175.3	8.1	290.6	6.26	1.37	2.29	0	74
0135	49	1	4	0	1	1	0	0	2	46	19.3	130.8	8.1	328.8	3.89	0.97	2.34	0	81
0136	50	1	1.5	2	1	1	0	0	3	46.2	24	120	11.3	285	4.33	1.04	2.56	0	68
0137	56	0	1.2	0	1	1	0	0	2	46.3	20.7	175.3	21.8	239.1	5.24	0.86	2.64	0	78
0138	37	1	2	0	1	1	0	0	2	47	29.2	126	12.7	260	7.9	0.61	1.84	0	61
0139	48	1	3	9	1	1	0	0	3	47.4	26.7	179	17.9	227	4.5	0.51	2.37	0	107
0140	42	1	1.5	3	1	1	0	0	1	47.6	28.1	133	14.3	246	4.77	1.12	2.22	0	117
0141	68	0	2	0	1	1	0	0	1	47.7	28.1	177	16.9	320	6.2	1.55	2.3	0	119
0142	41	1	3	3	1	1	0	0	2	47.9	26.6	139	11	243	4.23	0.88	2.61	0	84
0143	42	1	3.5	2	1	1	0	0	2	48.4	27.9	123.9	9.4	284.4	3.72	0.76	1.99	0	72
0144	32	1	0.5	4	1	1	0	0	2	49.1	20.9	146	15.7	456.5	5.96	1.28	2.57	1	49
0145	60	0	2	0	1	1	0	0	1	52.4	24.5	146	19.7	361	5.86	0.58	2.64	0	119
0146	57	0	1.5	2	1	1	0	0	2	52.7	18.9	202.6	11.6	254.5	4.48	1.13	2.67	0	76
0147	56	0	2.5	18	1	0	0	0	1	46.3	25.8	171	17.8	289	7.68	1.72	2.52	0	133
0148	56	0	1	0	1	0	0	0	1	46.4	26.5	251	16.7	303	5.27	1.02	2.75	0	128
0149	48	1	1.3	0	1	0	0	0	1	40.9	29.8	134	13.13	264	4.36	1.1	2.34	0	125
0150	44	1	2.5	3	0	1	0	0	1	44.1	29.4	127	14.8	250	4.08	0.71	2.18	0	29
0151	45	1	2	0	1	1	0	0	1	40.1	26.3	123	34.9	199	4.93	0.83	2.52	0	70
0152	52	1	2	4	1	1	0	0	2	42.4	25.2	176	14.3	384	4.35	1.03	2.7	0	83
0153	46	1	4	0	1	1	0	0	1	46.2	24.7	113	11.4	251	4.99	0.75	2.83	0	89
0154	45	1	2	0	1	1	0	0	1	47.3	28.1	197	13	237	6.03	0.66	2.72	0	25
0155	46	1	3	15	1	1	0	0	3	43.4	25.2	181	14.4	261	3.99	1.24	2.74	0	86
0156	36	1	2.5	1	1	1	0	0	2	39.9	25.5	102	9.5	281.9	4.33	0.64	1.92	0	68
0157	32	1	3.5	5	1	1	0	0	1	41.4	29.9	143	11.1	217	3.79	1.25	2.58	1	53
0158	29	1	2	1	1	1	0	0	2	43.1	26.1	156.6	18.1	367	4.67	1.05	2.42	0	60
0159	59	0	2	1	1	1	0	0	2	43.7	27.6	118	15.2	328	6.89	1.34	2.82	1	113
0160	42	1	2.5	2	1	1	0	0	3	47	27.8	193	22.7	258	4.69	0.66	2.71	0	111
0161	60	0	2	0	0	1	0	0	2	47.2	25.8	153	10	285	5.22	0.89	2.24	0	50
0162	49	1	1.5	0	1	1	0	0	1	40.9	30	117	19.9	519	4.11	0.85	1.95	0	127
0163	43	1	2	26	1	1	0	0	2	44.1	28.1	135	37.1	229	5.08	0.94	2.76	0	89
0164	25	1	3.5	0	1	1	0	0	2	46.1	21.2	111	10.5	366	4.34	0.62	2.25	0	89
0165	40	1	2	5	1	1	0	0	3	40.2	27.4	121	12	216	4.25	1.35	2.81	0	89
0166	27	1	3.5	0	1	1	0	0	1	40.5	22.4	111	18.3	284	4.48	0.66	1.77	1	37
0167	41	1	5	25	1	1	0	0	1	44.5	21.6	141	19.6	311	5.91	1.59	2.57	1	29
0168	40	1	2	1	1	1	0	0	1	45.9	27.8	276	17.2	259	3.79	0.43	2.2	0	28
0169	51	1	2.5	0	1	1	0	0	1	68.1	26.3	136	13.2	251	5.07	0.58	2.71	0	123
0170	38	1	3.5	4	1	1	0	0	1	41.1	25.3	105	14.1	365	4.63	0.45	2.34	0	74
0171	46	1	1.6	0	1	1	0	0	2	42.8	23.5	142.8	7.3	281.7	5.06	1.04	2.45	0	82
0172	59	0	3	0	1	1	0	0	1	43.9	18.8	163	12.2	228	4.4	1.1	2.09	0	122
0173	37	1	1.5	1	1	1	0	0	2	41.5	24.9	141	14	317	6.05	0.59	2.61	0	99
0174	64	0	2	3	1	1	0	0	2	45	28	184	12	300	5.1	1.66	2.58	1	40
0175	38	1	1.5	0	1	1	0	0	1	45.7	23.8	129	14.3	206	3.91	1.09	2.76	0	119
0176	36	1	3	3	1	1	0	0	2	46.4	29.2	130	22.7	230	3.91	0.55	2.53	0	98
0177	49	1	1	0	1	1	0	0	2	47.2	28.1	145	6.7	238	4.09	1.23	2.48	0	86
0178	45	1	2.5	2	1	1	0	0	2	41.5	23.3	96	11.9	236	3.79	0.79	2.32	0	89
0179	40	1	2	2	1	1	0	0	1	35.6	28.7	62	133	133	4.81	0.75	1.08	0	136
0180	50	1	2	0	1	1	0	0	1	40	27.6	106	15.3	116	4.44	0.99	2.66	0	67
0181	72	0	3	1	1	1	0	0	1	40.6	25.9	120	18.8	275	4.87	1.82	1.83	0	118
0182	44	1	3	0	1	1	0	0	2	42	27.3	157	10.9	214	6.9	1.21	2.52	0	51
0183	55	1	1.5	0	1	1	0	0	1	42.5	28.2	118	9.7	358	5.22	1.51	2.41	0	121
0184	42	1	3	2	1	1	0	0	1	46.2	29	202	9.6	273	3.54	0.89	2.73	0	116
0185	43	1	3	2	1	1	0	0	1	46.3	29	158	17	275	4.76	1.1	2.33	0	103
0186	47	1	4	1	1	1	0	0	1	47.6	18.3	129	25.1	131	5.5	0.88	2.73	0	126
0187	39	1	0.6	0	1	1	0	0	3	49.8	28.3	148	11.5	223	4.13	1.81	1.94	0	87
0188	44	1	2	0	1	1	0	0	2	47.5	26.5	161.9	8.5	308	5.01	0.87	2.47	0	73
0189	36	1	2.5	0	1	1	0	0	2	45.2	25	177.1	10.5	298	6.47	0.86	2.3	0	71
0190	70	0	2.5	0	1	0	0	0	2	40	25.4	148	6.2	588.9	4.19	1.06	2.37	0	65
0191	34	1	3.5	10	1	0	0	0	1	41.2	25.9	113	7.9	256	3.51	0.73	2.46	0	122
0192	38	1	2.5	0	1	0	0	0	3	43.4	27.9	159.4	9.6	346.6	4.95	1.59	2.77	0	57
0193	41	1	3	0	1	0	0	0	3	44.5	26.7	151.9	8.1	246.3	4.91	1.8	2.44	0	61
0194	55	1	2.5	0	1	0	0	0	2	45.8	29.4	182.1	16.5	295.6	6.03	1.78	2.2	0	61
0195	42	1	3	0	1	0	0	0	3	43.3	26.6	137	9.7	259	4.27	0.61	2.12	0	28
0196	61	0	3	0	1	0	0	0	2	43.3	28.7	176	26.3	421	5.26	1.26	2.32	0	67
0197	63	0	2.5	2	1	0	0	0	3	43.4	25.6	161	15.6	223	5.85	1.1	2.65	0	70
0198	56	0	3	1	1	0	0	0	3	44.8	28.5	159	10.8	309	5.24	1.29	2.71	0	101
0199	33	1	2	8	1	1	0	0	2	40.7	26.5	128.1	6.7	312.4	4.14	0.51	2.5	0	71
0200	40	1	1.5	0	0	1	0	0	3	39.1	20.6	115.4	5.1	204.3	3.5	1	2.8	0	78
0201	46	1	1	0	0	1	0	0	3	41.5	24.1	120	10.8	368	5.27	1.08	2.07	0	109
0202	31	1	1	16	0	1	0	0	1	42	22.8	123	10.9	293	3.93	0.98	2.51	1	45
0203	40	1	3	0	0	1	0	0	2	42.2	21.1	149.1	11.3	294.9	4.89	1.07	2.37	0	57
0204	63	0	2.5	1	0	1	0	0	2	44.8	29.4	174	20.3	411	5.22	1.42	2.49	0	113
0205	62	0	1	0	0	1	0	0	3	45.1	29.3	160	11	298	4.5	0.81	2.78	0	74
0206	40	1	3	0	0	1	0	0	2	45.2	26.8	167.3	12.3	219.2	4.4	0.77	2.39	0	69
0207	57	0	1.5	1	0	1	0	0	3	47.8	23.8	164.9	9.9	431.4	4.53	1.89	2.21	0	72
0208	48	1	3	0	1	1	0	0	2	39.9	25.2	186	24.9	231	3.36	0.91	2.78	0	96
0209	44	1	2	2	1	1	0	0	1	43.9	29.1	166	22.4	282	5.73	1.03	2.82	0	6
0210	49	1	1.5	10	1	1	0	0	2	45.1	28	163	11.1	270	4.75	0.97	2.75	0	36
0211	37	1	1.5	1	1	1	0	0	2	44.5	28.7	140	7.2	337	3.87	1.03	2.75	0	85
0212	34	1	2	1	1	1	0	0	2	44.8	19.8	132.2	11.2	265	3.37	1	1.89	0	70
0213	50	1	2	0	1	1	0	0	2	45.4	22.4	140.3	10.4	323	4.45	1.38	2.41	0	78
0214	56	0	2	0	1	1	0	0	1	38.3	27.6	167	12.7	209	4.67	0.57	2.79	0	114
0215	58	0	1.5	1	1	1	0	0	2	40.8	17.8	182	14.4	266.8	4.38	0.66	2.24	0	81
0216	52	1	1.5	0	1	1	0	0	1	42.8	23.8	206	16.5	383	5.93	1.89	2.43	0	122
0217	55	1	2.5	2	1	1	0	0	2	43	24.8	177	12	327	6.12	1.22	2.45	0	89
0218	38	1	2	14	1	1	0	1	1	43.1	25.2	122	14.4	279	4.61	1.33	2.65	1	59
0219	40	1	2	1	0	1	0	0	3	39.4	25.5	120.7	11	232.1	5.95	0.54	2.27	0	62
0220	70	0	2	0	0	1	0	0	2	39.5	22	132	10.2	239	4.56	0.84	2.01	0	14
0221	49	1	2	0	0	1	0	0	2	40.8	28.8	120.4	5.6	171.6	3.99	0.98	2.21	0	72
0222	37	1	2	0	0	1	0	0	3	42.2	28.3	117	9	358	3.87	1.48	2.31	0	82
0223	59	0	3	1	0	1	0	0	2	43.6	29.4	196.9	10.2	318.1	5.14	1.58	2.56	0	72
0224	58	0	2.5	3	0	1	0	0	3	44.4	23.6	202.7	8	269.6	5.1	1.39	2.24	0	76
0225	44	1	2	0	0	1	0	0	3	46	25.9	130.4	5.3	268.4	4.43	0.76	2.06	0	45
0226	38	1	4.5	0	0	1	0	0	1	47.2	29.7	170	30.5	342	5.01	0.46	2.58	0	109
0227	63	0	4.5	0	0	1	0	0	3	47.5	25	180.7	8.6	397.3	4.33	1.52	2.68	0	75
0228	40	1	6	5	1	1	0	0	3	40.5	25	171	11.7	294	5.01	0.76	2.73	0	25
0229	42	1	4	3	1	1	0	0	3	41.9	29.6	154	6.7	239	5.19	1.17	2.67	0	110
0230	43	1	3	0	1	1	0	0	3	43.4	30	184	18.6	249	4.55	0.36	2.21	0	98
0231	41	1	2	1	1	1	0	0	3	43.2	21.3	126.6	9.6	218	4.04	0.64	2.53	0	82
0232	55	1	3	0	1	1	0	0	3	46.2	24	145.3	7.1	217.4	5.31	1.67	2.31	0	73
0233	38	1	4	2	1	1	0	0	2	40.5	25.6	139	9.4	349	4.06	0.77	2.56	0	94
0234	48	1	4	3	1	1	0	0	2	41	28	131	17.2	214	5.21	1.21	2.28	0	100
0235	39	1	2	3	1	1	0	0	2	42.2	25.9	121	17.1	188	4.63	0.7	2.42	1	53
0236	67	0	2.5	0	1	1	0	0	3	44.8	25	202	6.5	373.2	5.2	1.35	2.64	0	74
0237	67	0	1.5	0	1	1	0	0	2	45.7	20.8	218	8.7	514	5.71	1.42	2.58	0	70
0238	68	0	4.5	4	1	1	0	0	2	47.1	27.8	213.7	9.8	251.7	5.1	1.73	2.37	1	46
0239	36	1	11	22	1	1	0	0	3	47.5	19.5	141.5	10.1	277.6	4.14	1.06	2.75	0	79
0240	30	1	5	2	1	1	0	0	2	48.3	27	127.4	15.3	369.2	4.28	1.09	2.3	0	78
0241	41	1	2.5	0	1	1	0	0	2	50.5	20.8	135.7	12.1	253.9	5.88	1.12	2.26	0	81
0242	47	1	2.5	0	0	1	0	0	3	29.1	26.6	154	12.2	229	5.15	0.51	2.72	0	108
0243	42	1	8	13	0	1	0	0	1	42.2	21.5	170	8.2	362	4.38	0.63	2.3	0	95
0244	52	1	3	0	0	1	0	0	3	43.1	24.5	188.3	11.8	241.4	2.85	0.57	2.5	0	76
0245	45	1	3	0	0	1	0	0	3	45.8	27.1	143.8	7.5	282.9	4.13	0.9	2.50	0	80
0246	37	1	7	13	0	1	0	0	2	45.9	20.3	152	10.1	244	4.36	1.01	2.69	1	34
0247	43	1	2	7	0	1	0	0	2	46.6	29.8	144	16.8	202	3.67	1.1	2.76	1	6
0248	48	1	4	0	1	1	0	0	2	42.8	23.3	201	14.6	174	4.15	0.56	2.48	0	17
0249	56	0	1	21	1	1	0	0	2	38.7	28	174	23.6	233	4.83	0.79	2.55	1	49
0250	46	1	2	0	1	1	0	0	2	43.6	27.4	140.4	9.7	382.9	5.16	1.10	2.47	0	71
0251	46	1	2.5	0	1	1	0	0	1	46.0	29.3	155	20.1	293	5.38	0.65	2.49	0	124
0252	40	1	7	5	1	1	0	0	2	41.4	25.3	114	9	222	3.86	1.53	2.43	0	84
0253	46	1	5	3	1	1	0	0	1	42.1	26.4	133	9.5	257	4.32	1.42	2.23	0	71
0254	42	1	3	0	1	1	0	0	2	42.9	27.9	142	27.4	176	6.83	0.86	2.4	0	96
0255	42	1	2	1	1	1	0	0	3	42.9	29.2	110	8.8	209	4.08	0.91	2.29	0	91
0256	53	1	1	15	1	1	0	0	3	48	25.9	143.9	30.5	246.0	4.45	1.1	1.61	1	8
0257	57	0	2	1	1	1	0	0	2	39	25	138.5	21.8	314.5	5.42	0.76	2.34	0	65
0258	39	1	3	3	1	1	0	0	2	41.1	21.7	114.2	9.3	193.2	4.06	0.44	2.3	0	73
0259	74	0	3	0	1	1	0	0	2	41.8	29.9	211.6	8.9	348.7	5.14	1.25	2.77	0	57
0260	46	1	4	0	1	1	0	0	2	42	22	163	10.9	279.9	6.52	0.99	2.15	0	74
0261	59	0	2	0	1	1	0	0	1	42.6	24.9	188	15.9	243	4.48	1.12	2.34	0	109
0262	42	1	2	0	1	1	0	0	3	43.2	24	144	15.2	205	4.59	0.46	2.6	1	37
0263	51	1	2	11	1	1	0	0	3	43.7	28.2	193	15.4	285	4.68	1.39	2.53	0	51
0264	50	1	1.5	1	1	1	0	0	1	43.8	24.3	136	9.6	260	4.11	0.92	2.56	0	78
0265	49	1	2	0	1	1	0	0	2	43.9	18.2	132.6	23.1	259.3	4.88	0.83	1.99	0	78
0266	47	1	1.5	0	1	1	0	0	2	44.1	20.5	141	12.1	234.4	4.85	0.81	2.28	0	81
0267	45	1	1.2	0	1	1	0	0	2	44.4	25.9	182.2	13.8	230.4	4.74	1.07	2.16	0	61
0268	56	0	2.5	0	1	1	0	0	2	44.6	21.4	185.9	13.8	264.3	5.34	1.32	1.86	0	63
0269	47	1	1.5	0	1	1	0	0	3	44.78	27.7	161.9	7.9	202.4	6.58	1.31	2.83	0	78
0270	55	1	2	0	1	1	0	0	2	44.9	26	156	5.8	392.8	5.12	1.88	2.65	0	72
0271	38	1	3	0	1	1	0	0	1	45	29.3	143	13.7	240	7.24	1.1	2.83	0	113
0272	39	1	2.5	0	1	1	0	0	3	45.1	24.7	108	20.1	316	3.57	0.64	2.29	0	107
0273	26	1	1.5	0	1	1	0	0	2	45.9	29.1	118.3	18.2	192.8	3.11	0.43	1.69	0	81
0274	55	1	2.5	0	1	1	0	0	2	46.3	22.7	170.9	13	242.2	4.59	1.07	2.83	0	77
0275	48	1	2.5	3	1	1	0	0	2	46.5	26.7	157	11.9	236	4.53	0.38	2.48	0	87
0276	34	1	3	7	1	1	0	0	2	46.5	17.4	127	7.6	186	4.67	1.59	2.13	0	83
0277	45	1	1.0	1	1	1	0	0	2	46.7	20.9	112.6	6.4	297.2	3.79	1.54	2.79	0	47
0278	43	1	2.5	0	1	1	0	0	3	47.2	27.7	166.4	9.1	308.7	4.94	1.89	2.78	0	17
0279	32	1	1	1	1	1	0	0	3	47.2	26.8	132	13.8	279	5.3	1.08	2.19	0	88
0280	42	1	2	16	1	1	0	0	3	48	21.9	103.3	18.2	210	5.41	0.78	2.53	0	54
0281	51	1	4	8	1	1	0	0	3	48	24.3	198.5	15.1	317.3	6.59	0.9	2.16	0	74
0282	36	1	1.8	0	1	1	0	0	2	48.8	20.5	145.8	10.6	342.1	3.89	1	2.64	0	57
0283	42	1	5	4	1	1	0	0	3	49.1	29.8	161	23.1	248	5.32	0.81	2.74	0	110
0284	45	1	1	0	1	0	0	0	2	41	26.7	141	17.2	203	3.38	0.85	1.96	1	72
0285	42	1	2.5	0	0	1	0	0	3	40	22.4	116	8.7	244	4.34	0.62	2.03	0	91
0286	40	1	1	0	0	1	0	0	1	48	27.4	182	21.2	167	4.43	1.18	2.38	0	116
0287	31	1	3	5	1	1	0	0	3	50.5	23.1	110.8	13.8	213.9	6.45	0.62	2.32	0	78
0288	42	1	1.5	1	1	1	0	0	2	43.2	25.5	149	9.4	243	3.62	0.8	2.64	0	17
0289	52	1	3	13	1	1	0	0	2	45.8	26.7	237	17.9	100	5.11	0.59	2.18	1	26
0290	33	1	8	11	1	1	0	0	3	47.7	24.8	126	12.6	251	4.46	1.07	2.74	1	35
0291	41	1	2.5	0	0	1	0	0	2	41.6	26.6	162	8.6	274	3.77	0.32	2.55	0	101
0292	64	0	2.5	0	1	1	0	0	2	39.9	17	175	8	247	4.12	0.44	1.97	0	83
0293	60	0	3	0	1	1	0	0	2	40.4	27.4	177	9	331	4.74	1.37	2.54	0	85
0294	43	1	4	14	0	1	0	0	1	46.8	29.2	186	15.8	225	4.49	0.62	1.82	0	123
0295	42	1	1	0	1	1	0	0	1	43.5	20.8	162	12.2	256	4.98	1.59	2.36	0	85
0296	29	1	1.5	0	1	1	0	0	2	40.7	26	198	12.	168	4.69	0.97	2.58	0	79
0297	53	1	2	0	1	1	0	0	3	42.1	24.9	140	12	237	4	1.08	2.5	0	85
0298	31	1	3	2	1	1	0	0	2	42.8	19.5	118	16	147	4.5	0.51	2.2	0	87
0299	62	0	2	11	1	1	0	0	2	43.8	29.8	174.8	11.3	311.6	4.41	0.84	2.45	0	63
0300	44	1	4.5	5	1	1	0	0	3	43.9	16.6	147	7.3	161	3.79	0.72	2.52	0	49
0301	41	1	1.5	0	1	1	0	0	1	44.6	27	141	10.4	227	4.69	0.56	2.58	0	108
0302	42	1	2	0	1	1	0	0	2	45.2	28.6	131	10	275	5.11	0.71	2.41	0	84
0303	45	1	3	0	1	1	0	0	2	46.6	28.1	119	16	300	4.09	1.24	2.22	0	87
0304	38	1	2	1	1	0	1	0	1	43.1	21.7	132	13.6	339	5.21	1.69	2.44	1	56
0305	52	1	1.2	0	1	1	0	0	1	41.3	28	104	8.6	255	3.54	1.01	2	0	113
0306	48	1	3	0	0	1	0	0	2	46.3	25.3	113.1	9.2	156.9	4.71	0.77	2.41	0	78
0307	40	1	3	1	1	1	0	0	1	36.5	28.8	113	9.2	264	3.98	0.8	2.35	0	130
0308	33	1	1.5	2	1	1	0	0	3	43	24.5	114	10.1	249	4.21	0.52	2.02	0	100
0309	46	1	3	2	1	1	0	0	1	42.2	23	138	13.2	170	4.27	1.06	1.98	0	121
0310	55	1	3	1	1	1	0	0	1	42.5	26.5	164	12.3	253	4.74	1.78	2.82	0	126
0311	43	1	1.5	0	1	1	1	0	1	43.8	26.6	108	6.3	211	4.4	1.05	1.95	0	125
0312	40	1	3	0	1	1	0	0	2	51.1	24.3	164	35.3	261	5.99	0.98	2.5	0	76
0313	45	1	1.5	3	0	1	0	0	2	43.9	21.6	117.1	15.7	190.7	4.16	1.12	1.90	1	36
0314	59	0	2	0	1	1	0	0	2	43.4	28.4	151.1	15.9	302.3	4.58	1.18	2.24	1	26
0315	40	1	0.5	8	1	1	1	0	1	39.9	24.6	181	14.58	321	7.1	0.8	2.45	0	138
0316	46	1	2	0	1	1	0	0	1	41.4	29	149	14.7	319	5.15	0.71	2.36	0	49
0317	53	1	1	1	1	1	0	0	1	45.3	27.8	179	14.7	182	4.9	0.64	2.2	0	114
0318	44	1	3.5	5	0	1	1	0	3	45.8	27.9	162.9	8.8	392.4	4.09	1	2.58	0	73
0319	40	1	1.2	1	1	1	0	0	3	44.3	29.7	144	12.6	212	5.64	0.79	2.65	0	85
0320	36	1	1.5	2	1	1	0	0	3	44.7	27.8	131	16	243	2.87	0.76	2.09	1	48
0321	34	1	2.5	4	1	1	0	0	1	47	27.1	127	21.4	271	4.01	0.6	2.23	0	84
0322	49	1	3.5	3	1	1	0	0	1	38.8	27.9	113	14.28	173	5.51	0.84	2.47	0	133
0323	46	1	5	12	1	1	1	0	2	44.7	27.8	131.8	9.7	241.1	4.79	0.51	2.45	1	13
0324	49	1	2	1	1	1	0	0	1	47.1	21.1	147	10.5	209	4.14	0.67	2.57	0	112
0325	43	1	4	5	1	1	1	0	2	38.8	27	173.1	12.3	336.9	4.91	1.38	2.54	0	66
0326	46	1	4	1	1	1	0	0	1	39	29.1	140	20.8	301	5.2	0.6	2.47	0	113
0327	39	1	8	0	1	1	0	0	1	42.9	26.7	128	18	282	4.77	0.62	2.5	0	113
0328	43	1	2.5	0	1	1	0	1	1	43.2	26.4	131	14.1	215	6	1.21	2.53	1	101
0329	44	1	2.5	0	1	1	0	0	2	44.1	22.4	101.2	7.5	329.2	4.12	1.27	2.42	0	94
0330	44	1	2	2	1	1	0	0	1	44.2	28.4	147	14.4	286	5.55	1.06	2.27	0	124
0331	35	1	3	3	1	1	0	0	1	44.6	22.7	124	12.5	230	4.97	0.63	2.23	1	118
0332	34	1	3	6	1	1	0	0	1	46.2	28.5	143	11.6	296	5.32	0.72	2.4	0	116
0333	45	1	2.5	0	1	1	0	0	2	47.6	27.1	160	13.8	302	3.99	0.56	2.28	0	79
0334	40	1	2	0	1	1	0	0	1	48.4	23.3	211	27.19	280	2.97	1.24	2.33	0	6
0335	38	1	5	13	0	0	0	0	2	38.3	28.2	100.8	8.6	282.6	3.92	1	2.1	0	70
0336	54	1	2.4	0	1	0	1	0	2	38.8	25.6	222	9.3	413	7.18	1.55	2.57	0	97
0337	61	0	2.5	0	1	0	1	0	3	43.6	28.6	133	11.9	316	5.9	0.68	2.45	0	103
0338	59	0	2	5	1	0	1	0	1	42.1	28.6	160	10.95	423	7.43	1.76	2.82	0	143
0339	42	1	1	3	0	1	1	0	3	43.8	28.1	129.3	10.2	270.6	4.39	1.31	2.42	0	64
0340	61	0	2.2	0	0	1	1	0	3	40.3	24.8	177	7	241	3.48	0.45	1.91	0	84
0341	37	1	2.5	0	0	1	1	0	2	40.4	26.4	131	6.3	222	4	1.12	2.33	1	37
0342	47	1	4	1	0	1	1	0	2	41.1	27.6	97.2	13.2	186.2	3.42	0.84	2.15	1	61
0343	43	1	2.5	3	0	1	1	0	2	41.8	23.9	115.9	7.4	201.2	3.67	0.69	2.13	0	76
0344	40	1	6	3	0	1	1	0	1	42.2	28.5	179	12.8	198	3.5	0.76	2.27	1	15
0345	32	1	2.5	0	0	1	1	0	3	46	21.7	136	13	204	3.6	0.73	1.92	1	46
0346	39	1	3	15	0	1	1	0	2	50.4	25.4	155	24.6	175	5.94	0.52	2.23	0	92
0347	41	1	4	0	0	1	1	0	2	50.5	25.3	160	24.5	375.5	5.06	1.27	2.11	0	76
0348	38	1	1.5	0	1	1	1	0	3	39.2	21.6	115	14	293	3.55	0.7	2.55	1	41
0349	37	1	2	0	1	1	1	0	1	40.3	23.3	166	9.9	268	4.5	0.57	2.42	0	133
0350	54	1	3	0	1	1	1	0	3	42	27.4	145	18	300	6.01	1.04	2.54	0	85
0351	33	1	7	25	1	1	1	0	1	42.5	28.4	159	14.8	174	2.98	0.6	2.7	0	73
0352	38	1	3	0	1	1	1	0	1	42.6	27.3	163	17.8	256	5.75	1.03	2.55	0	59
0353	43	1	6	1	1	1	1	0	2	42.6	25.3	118	13.9	276	5.38	1.49	2.67	0	121
0354	52	1	2.5	5	1	1	1	0	3	42.6	29.96	215.4	6	254.2	6.09	0.97	2.59	0	72
0355	38	1	3.5	0	1	1	1	0	1	43	26.1	143	16.1	169	4.26	0.73	2.19	0	122
0356	36	1	3	0	1	1	1	0	2	45.7	26	131	21	176	5.17	0.61	2.02	0	92
0357	42	1	1	1	1	1	1	0	2	45.9	23.2	136.8	11.1	219.3	4.31	0.41	2.16	0	81
0358	45	1	2.5	5	1	1	1	0	3	46	27.5	180	11.5	176	4.98	0.68	2.47	0	98
0359	26	1	8	3	1	1	1	0	1	50.3	28.8	214	15.4	222	5.02	1.35	2.67	0	114
0360	48	1	5	0	1	1	1	0	2	42.5	22.5	159.6	22.1	371	5.51	1.73	2.71	0	73
0361	52	1	2.5	8	0	1	1	0	2	45.3	28.2	157.6	9.2	322.5	4.85	0.67	2.5	0	71
0362	63	0	5	0	0	1	1	0	3	43.6	25.7	161	9.8	244.6	4.59	1.83	1.89	1	17
0363	33	1	2	0	0	1	1	0	3	44.5	22.8	131.9	8.3	218.5	3.78	0.38	2.16	0	44
0364	50	1	2	0	0	1	1	0	2	45.1	22.9	143.6	13.5	237.3	6.19	1.36	2.75	0	29
0365	33	1	3	0	0	1	1	0	3	45.1	20.1	135.2	8.6	283.4	4.94	1.3	1.97	1	36
0366	48	1	1.5	0	0	1	1	0	2	45.2	23.1	137.6	17.4	268.5	5.19	0.72	2.42	0	80
0367	51	1	4	3	0	1	1	0	2	45.3	20	178.2	9.7	454.5	4.64	0.94	2.43	0	82
0368	42	1	2	0	0	1	1	0	2	46.7	24.3	142.1	10.5	238.7	6.45	1.84	2.43	0	72
0369	50	1	3	0	0	1	1	0	1	49.1	28.5	151	40.1	203	5.1	0.92	2.42	0	126
0370	39	1	2	3	1	1	1	0	1	40.4	26.9	146	16.23	255	5.09	0.76	2.67	0	131
0371	45	1	2	0	1	1	1	0	2	42.3	23.1	125	13.5	183	4.14	1.77	2.25	0	52
0372	43	1	1.5	6	1	1	1	0	2	43.7	23.8	168	16	271	5.27	1.57	2.62	0	48
0373	34	1	9	8	1	1	1	0	1	45.2	27.2	176	22.1	291	4.13	1.49	1.73	0	62
0374	45	1	4	2	1	1	1	0	1	36.3	21.1	117	9.2	246	3.23	1.53	2.23	0	128
0375	42	1	5	7	1	1	1	0	1	39.9	23.9	132	11.86	257	4.48	1.26	2.78	1	14
0376	39	1	5	2	1	1	1	0	2	47.9	27.5	191.2	9.5	263.7	4.67	1.05	2.24	0	35
0377	55	1	3	3	1	1	1	0	1	28.7	26.7	124	13.24	283	4.18	1.46	2.79	0	126
0378	54	1	2	1	1	1	1	0	3	44.3	21.7	156	8.3	421	5.07	1.13	2.25	0	111
0379	40	1	2.5	16	0	1	1	0	3	39.8	22.2	171	8	220	3.47	0.93	0.5	0	108
0380	52	1	4	3	0	1	1	0	3	41.1	17.3	156.7	8	419.1	4.44	0.69	2.71	1	47
0381	44	1	1.5	0	0	1	1	0	2	42.2	23.2	121	11	231	3.42	0.42	2.74	0	23
0382	43	1	2	0	0	1	1	0	2	44	24	145.1	15.9	219.6	3.96	0.8	2.53	0	77
0383	43	1	4	7	1	1	1	1	1	40.8	26.2	114	8	182	4.1	1.88	2.81	0	88
0384	51	1	2.5	0	1	1	1	0	2	44.5	25.6	179.1	11	225.3	5.99	0.69	2.47	0	73
0385	31	1	1.5	2	1	1	1	0	1	46.8	29.9	137	9.9	341	4.73	1.16	2.42	0	20
0386	46	1	3.5	0	1	1	1	0	2	41.5	29	156	16.3	195.8	5.49	1.1	2.26	0	52
0387	45	1	4	4	1	1	1	0	1	42.4	28.4	133	20	301	5.6	0.73	2.3	0	121
0388	47	1	2.5	6	1	1	1	0	1	40	25.3	124	18	241	4.87	0.7	2.61	0	135
0389	44	1	2.5	1	1	1	1	0	3	40.3	25	140.3	10.7	296	5.97	0.63	2.5	0	45
0390	29	1	5	18	1	1	1	0	1	45.1	23.1	95	11.8	290	5.12	0.8	2.28	1	26
0391	64	0	1	0	1	1	1	0	2	45.4	29	160	15	280.8	6.97	0.85	2.14	0	63
0392	41	1	1.5	1	1	1	1	0	3	47.1	30	157	18.1	201	3.81	0.56	2.82	0	107
0393	37	1	1.5	1	1	1	1	0	2	47.4	27.1	136.2	6.9	398.3	4.43	1.47	2.07	0	81
0394	40	1	2	0	1	1	1	0	1	48.2	21.4	153	11.5	300	4.27	0.47	2.2	0	122
0395	31	1	4	0	1	1	1	0	3	49	19.4	138	6.9	22.8	4.2	0.5	2.06	0	4
0396	32	1	2	6	1	1	0	0	3	43.7	27.8	269.4	8.8	246.7	5.43	0.99	2.75	1	54
0397	31	1	3	8	1	1	0	0	2	43.4	22.6	153.9	8.7	325.3	4.93	0.75	1.95	1	18
0398	60	0	2.5	0	1	1	0	0	2	43	21.4	145.3	20.6	261.1	6.36	0.79	2.38	0	73
0399	37	1	2	0	1	1	0	0	2	38	25	119.5	8.9	378.9	4	0.66	2.5	0	72
0400	46	1	3	1	1	1	0	1	1	40.5	27.1	131.5	7.1	331.1	4.71	1.26	2.42	0	67
0401	45	1	1.5	4	0	1	1	0	3	43.9	26.6	124.1	8.9	211.3	5.43	0.8	2.18	0	72
0402	45	1	2.5	2	0	0	1	0	1	39.3	25.8	107	20	327	5.39	1.17	2.07	0	132
0403	48	1	4	1	0	0	1	0	3	39.3	27.4	134	17.1	289	4.54	1.1	2.26	0	63
0404	33	1	1.5	3	0	0	1	0	3	40.6	25.7	158	13.9	271	3.8	0.62	1.96	0	107
0405	51	1	2.5	7	0	0	1	0	1	40.9	22	164	23.8	318	5.03	1.23	1.17	0	130
0406	36	1	3	0	0	0	1	0	1	41	26.3	120	10.3	147	3.91	0.87	2.1	0	110
0407	49	1	1.3	0	0	0	1	0	2	43	22.2	117	10.8	307.2	3.24	0.62	2.11	0	71
0408	35	1	1.5	0	0	0	1	0	2	47.4	24.6	121	13.6	342	4.79	1.2	2.35	0	34
0409	50	1	3.5	0	0	0	1	0	3	37.8	22.9	128	16.7	197	4.58	0.95	2.44	0	102
0410	26	1	1.5	0	0	0	1	0	1	38.3	21.2	121	10.75	276	3.68	1.25	2.20	0	136
0411	45	1	2	0	0	0	1	0	1	38.4	28	139	16.6	258	5.05	1.24	2.8	0	131
0412	29	1	3	2	0	0	1	0	2	39.1	23.2	124	17.1	201	4.45	0.36	2.75	1	109
0413	48	1	3.5	1	0	0	1	0	1	39.4	29.7	175	13.2	224	4.43	1.22	2.16	1	51
0414	51	1	2.5	16	0	0	1	0	1	39.4	27.7	146	16.4	352	5.46	0.63	2.65	1	12
0415	53	1	2.5	3	0	0	1	0	1	39.5	29.5	180	13.7	223	5.25	1.72	2.15	1	75
0416	54	1	4	1	0	0	1	0	2	40.1	29.1	168.8	8.7	286.1	3.23	0.79	2.67	0	74
0417	50	1	2	0	0	0	1	0	1	40.2	19.6	184	11.8	311	5.13	1.2	2.63	1	36
0418	57	0	2.5	1	0	0	1	0	1	40.6	25.9	163	7	366	4.1	1.36	2.12	0	85
0419	60	0	5	4	0	0	1	0	3	40.7	29.3	190	6.5	282.7	6.12	1.8	2.73	0	61
0420	33	1	2.5	0	0	0	1	0	3	40.9	12.8	113	20.5	254.3	3.45	0.52	2.08	0	55
0421	56	0	1.5	1	0	0	1	0	1	41.4	22.4	146	6.5	304	4.73	1.24	2.14	0	111
0422	51	1	1	0	0	0	1	0	2	41.5	20.8	145	8.9	411	5.91	0.6	2.56	0	6
0423	57	0	3	10	0	0	1	0	1	41.9	26.7	138	23.5	347	6.55	1.91	1.85	1	14
0424	39	1	3	0	0	0	1	0	2	42	21.1	140	5.1	301	3.58	0.79	2.53	0	93
0425	54	1	2.5	1	0	0	1	0	1	42.1	25.8	130	20.31	296	5.9	0.8	2.66	0	102
0426	55	1	2	3	0	0	1	0	2	42.3	29	151	11.1	264	3.83	1	2.35	0	96
0427	28	1	3	3	0	0	1	0	3	42.3	22.3	141	7.6	290	2.69	0.54	1.97	0	41
0428	41	1	4	9	0	0	1	0	3	42.3	24.3	154	12.9	283	6.11	0.94	2.56	0	107
0429	48	1	4	7	0	0	1	0	1	42.5	27.1	194	15.9	334	4.2	0.68	2.22	0	97
0430	49	1	3	0	0	0	1	0	1	42.6	25.5	233	13.5	309	5.14	1.6	2.25	0	124
0431	55	1	1.5	0	0	0	1	0	3	43	25.8	116	12.8	256	3.97	0.8	2.72	0	99
0432	49	1	2	5	0	0	1	0	1	43	27.8	114	7.9	253	5.04	1.88	2.7	0	29
0433	51	1	4	0	0	0	1	0	1	43.2	29.3	127	11	208	4.5	0.86	2.63	0	11
0434	50	1	2	15	0	0	1	0	3	43.4	27.3	161	12.1	397	4.46	0.85	2.8	1	23
0435	43	1	3	6	0	0	1	0	1	43.5	26.2	146	15.6	104	5.48	0.67	2.78	0	104
0436	53	1	4	14	0	0	1	0	1	43.5	26.4	204	11	409	5.56	1.8	2.82	1	26
0437	38	1	5	23	0	0	1	0	3	43.5	25.9	137	19.3	231	3.96	0.74	2.2	1	23
0438	63	0	3	3	0	0	1	0	1	43.8	25.6	149	14.8	234.9	4.73	0.75	2.67	0	77
0439	25	1	2.5	7	0	0	1	0	3	43.8	22.3	163	9.7	289	2.73	0.71	2.6	1	10
0440	37	1	3	10	0	0	1	0	1	44	27.7	139	15.3	263	4	0.88	2.08	0	98
0441	48	1	1.5	0	0	0	1	0	1	44.2	26.2	138	12.5	272	5.27	1.52	2.7	0	121
0442	48	1	2.5	0	0	0	1	0	1	44.2	26.5	113	15.2	262	5.11	1.44	2.12	0	119
0443	60	0	2	0	0	0	1	0	3	44.2	25.7	152	8.7	230	4.41	1.15	2.47	1	56
0444	44	1	2	4	0	0	1	0	1	44.3	27.7	174	10.1	245	4.09	0.94	2.37	0	123
0445	53	1	3.5	6	0	0	1	0	2	44.3	24.4	156	13.2	252	4.32	0.79	2.55	1	50
0446	37	1	5	4	0	0	1	0	2	44.3	29.1	136.2	7	26.7	3.88	1.81	1.9	0	53
0447	63	0	2	21	0	0	1	0	3	44.4	28	191	12.5	281	6.51	1.26	2.54	0	89
0448	44	1	3.5	1	0	0	1	0	2	44.5	29.5	181	13.3	189	5.52	0.52	2.57	1	43
0449	44	1	1.5	2	0	0	1	0	2	45.1	24	138	17.2	299	4.19	1.81	2.6	0	104
0450	48	1	2.5	0	0	0	1	0	3	45.3	28.7	152	20.3	177	4.99	0.64	2.11	0	96
0451	34	1	2	1	0	0	1	0	1	45.6	19.6	115	9.3	264	4.01	0.56	2.29	1	40
0452	42	1	6	0	0	0	1	0	2	45.8	25.6	160.4	10.9	318.2	4.53	1.35	2.38	0	46
0453	61	0	2.5	19	0	0	1	0	3	45.8	27.2	160	17.6	271	5.86	1.26	2.56	0	96
0454	59	0	3	5	0	0	1	0	1	45.9	28.7	188	12.9	405	5.35	1.44	2.72	1	13
0455	63	0	2.5	2	0	0	1	0	3	46	28	170	23.1	229	5.1	1.4	2.25	0	77
0456	34	1	7	0	0	0	1	0	1	46.1	26.8	92	17.8	258	3.94	0.87	1.75	1	77
0457	49	1	2	2	0	0	1	0	1	46.2	26.9	153	13.4	382	4.82	1.17	2.73	0	124
0458	46	1	5.5	0	0	0	1	0	3	47.2	22.1	132	10.9	274	4.33	0.77	2.28	0	106
0459	67	0	1.5	0	0	0	1	0	3	47.6	23	191.9	10.3	298.2	5.19	0.93	2.48	0	96
0460	48	1	2	2	0	0	1	0	1	47.8	29.4	192	13.4	310	6.35	1.21	1.94	0	121
0461	55	1	2	3	0	0	1	0	1	47.8	27	228	157	302	4.53	1.1	2.81	0	24
0462	32	1	6	3	0	0	1	0	2	49.1	29.4	153	17.6	257	5.47	0.6	2.4	0	105
0463	44	1	5	0	0	0	1	0	1	49.2	26.7	167	14.8	275	5.67	0.79	2.79	0	31
0464	31	1	8	12	0	0	1	0	1	50.5	24.3	138	24.1	206	5.03	0.75	2.33	0	119
0465	32	1	3	0	0	0	1	0	1	52.2	23.3	141	17.8	220	4.11	0.55	2.23	0	115
0466	46	1	2	3	0	0	1	0	2	45.9	23	413.3	5.2	401.6	4.57	1.59	2.35	0	63
0467	37	1	5	2	0	0	1	0	2	47.8	26.2	149	24.4	321	3.7	1.11	2	0	96
0468	45	1	4	4	0	0	0	0	3	36.1	23.6	156.9	10.8	229.5	5.46	0.95	1.97	1	48
0469	56	0	5	3	0	0	0	0	2	36.2	23.8	121	12.1	187	3.94	0.88	2.1	0	96
0470	47	1	2.5	0	0	0	0	0	1	39.8	28.9	141	21.9	294	4.85	1.37	2.65	0	116
0471	41	1	3	2	0	0	0	0	1	39.8	25.7	115	17.3	228	4.41	1.05	2.81	0	110
0472	57	0	3.5	0	0	0	0	0	1	39.9	25.6	165	13.5	286	4.27	1.16	2.83	0	93
0473	56	0	2	0	0	0	0	0	1	40.2	26.9	145	14	273	5.3	1.25	2.64	0	110
0474	60	0	2	0	0	0	0	0	2	40.5	27	172.7	7.7	286.5	5.61	1.32	2.08	0	4
0475	46	1	3.5	1	0	0	0	0	1	40.6	26.5	141	9.5	267	4.17	1.72	1.97	0	120
0476	42	1	3.5	0	0	0	0	0	1	41	21.6	127	7.6	236	4.17	0.77	2.48	0	53
0477	31	1	2	7	0	0	0	0	1	41.7	26.8	134	11.9	234	3.97	0.6	2.79	0	92
0478	43	1	1.5	0	0	0	0	0	1	41.9	26.9	108	15	212	4.23	0.79	2.75	0	95
0479	66	0	2	0	0	0	0	0	3	42.2	26.2	114	15.6	200	4.17	1.1	2.3	0	95
0480	39	1	4	0	0	0	0	0	3	42.2	30	112	19	324	3.64	1.12	2.4	0	82
0481	46	1	3	0	0	0	0	0	1	42.3	23.5	144	13.96	242	4.66	0.93	2.36	0	134
0482	74	0	2	3	0	0	0	0	3	42.5	28.9	213	17.1	434	5.79	0.78	2.44	0	98
0483	51	1	3	0	0	0	0	0	3	42.6	22.8	168	11.4	214	4.22	1.56	1.56	0	97
0484	45	1	3	1	0	0	0	0	2	43.7	24.6	155.4	19.4	215.3	4.75	0.95	2.35	0	71
0485	47	1	2.5	0	0	0	0	0	3	43.9	25.9	144	21	273	6.08	1	2.46	0	115
0486	46	1	3.5	0	0	0	0	0	2	44	28.9	179	22.4	341	5.94	0.54	2.53	0	92
0487	51	1	2	0	0	0	0	0	3	44	28.5	184	15	228	3.69	0.6	2.52	0	41
0488	42	1	2.5	4	0	0	0	0	3	44	29.8	125	21.2	208	4.18	0.97	1.71	0	102
0489	40	1	1.5	1	0	0	0	0	3	44.3	26.9	150.9	22	223.3	5.69	0.78	2.65	0	56
0490	48	1	0.5	0	0	0	0	0	1	44.6	29.4	214	15	287	5.35	1.22	2.38	0	89
0491	48	1	3	0	0	0	0	0	3	44.9	27.5	141	10.1	285	6.45	1.37	2.44	0	86
0492	51	1	5	0	0	0	0	0	1	45.1	27.4	165	15.4	290	4.47	1.02	2.36	0	53
0493	59	0	3	0	0	0	0	0	1	45.2	22.8	182	13.5	229	4.69	0.66	2.67	0	130
0494	34	1	1.5	0	0	0	0	0	3	45.3	26.8	170	20.2	277	3.69	0.66	2.51	0	104
0495	71	0	2	0	0	0	0	0	3	45.3	21.6	164.2	9.9	382.7	3.58	1.68	2.5	1	20
0496	48	1	4	0	0	0	0	0	2	45.4	26.8	143.3	7.6	210.6	4.69	1.62	2.23	0	78
0497	47	1	5	1	0	0	0	0	1	45.4	24.7	196	6.8	179	4.68	0.8	2.75	0	120
0498	52	1	4	0	0	0	0	0	2	45.5	21.8	189	19	315	4.93	0.77	2.71	0	83
0499	46	1	4	5	0	0	0	0	1	46	24.6	199	17.9	174	4.84	0.45	2.14	0	117
0500	39	1	2	3	0	0	0	0	3	46	23.2	113	20.8	373	4.77	0.8	2.34	0	86
0501	53	1	3	0	0	0	0	0	3	46.7	27.9	157.4	12.7	274.2	6.31	1.02	2.5	0	62
0502	41	1	2	0	0	0	0	0	2	46.8	24.8	132	13.1	211	4.15	1.05	2.75	0	91
0503	53	1	2	6	0	0	0	0	2	47	20.9	127.2	12.9	185.7	4.81	0.78	2.64	1	43
0504	52	1	3.5	0	0	0	0	0	1	47.3	18.9	177	20.8	328	4.19	1.13	2.2	0	101
0505	38	1	3	0	0	0	0	0	1	47.9	29.6	152	30.1	157	4.9	0.79	2.56	0	119
0506	54	1	1.5	1	0	0	0	0	1	48.1	29.4	192	18.5	190	6.47	0.89	2.62	0	128
0507	49	1	3	0	0	0	0	0	1	48.2	29.4	154	18.6	576	7.01	1.05	2.56	0	129
0508	58	0	2	1	0	0	0	0	1	48.6	24.5	157	19.1	442	6.2	1.58	2.82	0	4
0509	44	1	5	0	0	0	0	0	3	48.6	28.8	148	11.7	252.6	4.08	1.33	2.14	1	3
0510	50	1	2	0	0	0	0	0	2	39.9	24.4	139	24.3	265	4.32	0.9	2.5	0	89
0511	46	1	3	0	0	0	0	0	2	40.7	26.4	104.4	10.8	184.2	3.93	0.71	2.1	0	54
0512	45	1	4	0	0	0	0	0	2	41.6	28.3	171	17.7	176	3.91	0.53	2.28	0	7
0513	37	1	4	5	0	0	0	0	3	41.9	25.7	131	11.7	335	4.14	1.25	2.64	1	60
0514	59	0	4	4	0	0	0	0	2	42.1	27.5	140	22.9	326	.42	0.94	2.64	0	101
0515	48	1	3	0	0	0	0	0	1	43.7	19.9	131	17.7	202	3.67	0.6	2.66	0	126
0516	46	1	4	0	0	0	0	0	1	43.7	22.9	193	14	316	5.51	0.64	2.57	0	74
0517	49	1	2.5	0	0	0	0	0	3	45.4	22.7	159.5	31.1	370.2	2.95	1.48	1.91	0	71
0518	40	1	2.5	14	0	0	0	0	3	45.7	25.5	178	8.1	312	3.93	1.5	2.63	0	26
0519	47	1	2.5	0	0	0	0	0	1	41.3	23.4	151	18.8	225	5.45	0.7	2.73	0	139
0520	45	1	2	0	0	0	0	0	1	42.6	25.5	140	14.5	263	4.66	1.66	2.47	0	113
0521	43	1	4	1	0	0	0	0	2	43.8	19	145	11.5	348	4.58	0.48	2.53	0	60
0522	40	1	2.3	0	0	0	0	0	2	46.5	25.4	133	14.2	312	5.23	1.24	2.22	0	63
0523	35	1	4	0	0	0	0	0	1	49.2	27.9	151	8.4	211	4.17	1	2.62	1	28
0524	44	1	4	2	1	0	0	0	1	39.1	32.4	132	8.52	226	4.31	1.39	2.15	1	35
0525	47	1	3	12	1	0	0	0	1	44.5	29.2	152	13.9	195	6.98	0.91	2.89	1	40
0526	54	1	2	1	1	0	0	0	2	45	35	174	11.5	371	7.65	1.31	2.63	0	77
0527	39	1	3	4	1	0	0	0	1	40.9	30.9	128	5.81	234	4.66	0.99	2.56	0	77
0528	65	0	1.5	22	1	0	0	0	1	43.3	25.7	164	10.3	183	5.57	0.89	3.43	1	95
0529	65	0	2.5	2	1	0	0	0	2	45.9	24.6	185.1	12.6	258.7	6.43	3.36	2.33	1	48
0530	50	1	2	1	1	0	0	0	1	46.8	24.9	152	16.3	259	5.53	1.38	3.1	1	83
0531	36	1	3.5	8	1	0	0	0	3	47.9	34.9	184	11.4	185	4.69	0.85	2.33	0	101
0532	57	0	3	2	1	0	0	0	2	40.8	32	175.7	7.2	268.8	5.73	1.02	2.18	0	43
0533	60	0	2	0	1	0	0	0	1	42.2	26.4	204	15.4	305	4.87	0.91	2.88	0	138
0534	51	1	2.5	0	1	0	0	0	1	42.2	28.8	191	21.5	265	6.21	0.97	3.13	0	132
0535	51	1	3	8	1	0	0	0	3	43.2	28.3	218.3	5.9	507.8	4.88	1.87	2.91	1	24
0536	60	0	3	14	1	0	0	0	1	44	25.5	132	12.5	315	5.16	1.66	3.84	0	132
0537	61	0	1.2	0	1	0	0	0	2	46.7	25.6	190.6	11.5	353.9	5.48	2.01	2.78	0	73
0538	43	1	3	0	1	1	0	0	3	44.7	30.9	165	15.5	287.3	4.67	0.57	2.18	0	75
0539	49	1	5	3	1	1	0	0	2	47.8	29.9	197.9	15.1	291.2	6.77	2.77	2.76	0	68
0540	31	1	1.2	1	0	1	0	0	3	43.3	25.4	140	6	418	4.64	0.88	3.59	1	73
0541	39	1	2	0	0	1	0	0	2	43.8	29.2	129	12.8	225	4.89	0.77	3.38	0	107
0542	62	0	1.5	10	0	1	0	0	3	45.8	25.8	183	11.2	204	5.99	1.01	3.09	0	104
0543	44	1	2	0	0	1	0	0	3	46.1	28.6	170	14.3	279	5.29	1.64	3.85	0	59
0544	55	1	2	11	1	1	0	0	2	32.2	20.5	257	10.4	275	3.08	1.56	3.57	1	35
0545	42	1	1.5	0	1	1	0	0	2	39	34.7	168.3	14.6	153.6	4.62	.91	2.78	0	63
0546	47	1	1	0	1	1	0	0	1	41.1	27.1	132	16.65	255	4.93	0.88	3.23	0	136
0547	36	1	2.5	1	1	1	0	0	2	41.3	27.4	109.8	13.1	297.9	4.15	0.62	3.34	0	50
0548	37	1	1.3	0	1	1	0	0	2	41.5	26.7	130	12.6	233	4.21	0.64	3.35	0	86
0549	48	1	4	0	1	1	0	0	2	42.2	24.8	158	12	335	4.43	2.77	2.71	0	59
0550	50	1	1.5	3	1	1	0	0	1	42.9	31.6	155	11.6	226	4.54	1.75	2.08	1	93
0551	47	1	3	11	1	1	0	0	3	43	29.5	160	14	151	4.67	0.66	2.87	1	64
0552	34	1	3	7	1	1	0	0	1	43.1	30.8	76	9	300	3.43	0.86	2.65	0	120
0553	47	1	4	5	1	1	0	0	2	43.3	27.9	144	10.1	224	4.61	1.22	2.99	0	88
0554	49	1	3	0	1	1	0	0	2	44.3	26.9	185	8.3	264	5.83	1.19	3.4	0	102
0555	39	1	9	3	1	1	0	0	2	45.2	27.4	163	6.6	222	4.42	0.84	2.92	0	67
0556	42	1	4	24	1	1	0	0	3	45.2	30.4	210	9.2	264	4.96	1.91	2.63	0	44
0557	62	0	4	0	1	1	0	0	3	45.5	28.3	170	9.4	278	5.18	1.31	5.15	0	89
0558	64	0	3	0	1	1	0	0	3	45.7	21	139.7	5.7	348.7	6.42	2.96	2.24	1	37
0559	48	1	6	0	1	1	0	0	2	45.8	24	216	9.3	251	4.21	1.15	3.94	1	22
0560	53	1	5	0	1	1	0	0	2	46	29.1	172	9.3	309.9	6.28	1.02	3.43	0	75
0561	63	0	3	1	1	1	0	0	1	46.6	27.6	169	9.3	451	5.51	4.22	2.63	0	124
0562	26	1	2.5	3	1	1	0	0	2	47.7	30.1	135	13.6	177	4.18	0.53	2.54	0	102
0563	30	1	1	0	1	1	0	0	2	48.7	25.4	125	17	227	4.89	0.74	3.18	0	97
0564	57	0	3.5	3	1	1	0	0	2	41	24	159	11.3	334	5.64	1.82	4.13	1	36
0565	52	1	2	1	1	1	0	0	2	42.2	24.2	138	11.6	331	4.59	0.84	3.5	0	93
0566	41	1	3.5	3	1	1	0	0	2	42.5	32.6	106.8	10.1	292	5.84	0.79	2.82	0	62
0567	47	1	2	0	1	1	0	0	2	43.3	25.3	177	13	229	3.49	1.16	2.89	0	82
0568	41	1	3	0	1	1	0	0	1	44.5	30.6	118	18.2	222	4.48	0.46	2.58	1	59
0569	37	1	2	0	1	1	0	0	1	48.1	29.6	153	10.8	248	4.51	1.93	4.45	0	126
0570	69	0	1.5	1	1	1	0	0	2	51.8	28.6	187	16.4	305	6.28	1.81	4.07	0	64
0571	52	1	3	6	1	1	0	0	2	4	22.4	128	19.5	280	5.19	0.7	2.69	1	64
0572	55	1	1.5	1	1	1	0	0	2	36.2	27.5	193	16	238	5.41	0.71	2.91	0	90
0573	57	0	2	0	1	1	0	0	2	37.5	29.6	219	7	348	5.8	3.75	2.74	0	81
0574	51	1	1	0	1	1	0	0	1	40	21.9	162	10.4	216	3.92	0.74	3.11	0	89
0575	55	1	2.5	5	1	1	0	0	2	40.2	23.7	147	13.1	341	8.2	1.51	3.91	0	77
0576	60	0	1.5	0	1	1	0	0	2	42.4	26.9	135	9	453	4.8	1.37	3.16	0	84
0577	54	1	1	0	1	1	0	0	1	42.9	26.8	197	11.2	215	5.71	1.95	2.84	0	115
0578	39	1	8	8	1	1	0	0	1	42.9	24.1	124	6.97	244	3.68	1.54	3.26	0	139
0579	43	1	5	2	1	1	0	0	1	43.2	30.1	103	16.3	252	4.38	1.3	2.45	1	61
0580	51	1	2.5	0	1	1	0	0	3	43.8	26.9	147.1	12	543.5	5.51	2.12	2.72	0	68
0581	62	0	4	3	1	1	0	0	1	44.3	25	121	8.1	335	4.82	1.42	3.48	0	131
0582	71	0	1.5	0	1	1	0	0	2	44.4	21.2	127	10.5	273	5.74	0.73	3.63	0	95
0583	40	1	5	17	1	1	0	0	2	47.1	30	145.2	17.6	315.2	4.64	2.19	2.38	0	78
0584	30	1	3	0	1	1	0	0	2	49.8	27.2	136	11.7	165	4.2	1.55	2.89	0	6
0585	37	1	3.5	0	1	1	0	0	1	52	32.1	151	23	193	4.36	0.74	2.58	0	85
0586	48	1	2.5	0	0	1	0	0	1	39.8	23.6	137	18.2	277	4	0.92	3.04	0	133
0587	44	1	1.2	0	0	1	0	0	3	42.5	31.5	140	7	199	4.45	0.98	2.61	0	91
0588	56	0	1.5	2	0	1	0	0	2	47.7	33.7	129	11	370	5.23	1.65	2.15	0	62
0589	55	1	4	0	0	1	0	0	2	47.9	28.7	143	17.3	272	5.49	0.37	3.65	0	84
0590	43	1	4	2	0	1	0	0	3	48.9	32.5	164	13.1	286	6.76	0.91	2.57	0	93
0591	48	1	2	0	1	1	0	0	1	35.4	24.9	108	9.8	173	4.98	2.13	2.4	0	124
0592	50	1	2	1	1	1	0	0	2	40.4	26.5	154	7.1	216	4.37	0.52	3.06	0	107
0593	56	0	1.5	0	1	1	0	0	2	40.6	25	153.4	9.6	436.3	4.92	1.01	3.17	0	78
0594	34	1	2	11	1	1	0	0	2	42.5	26	109	13.7	216	4.82	1	3.4	1	89
0595	31	1	1	0	1	1	0	0	2	44.4	24.2	133	14.7	244	3.89	0.53	3.39	0	94
0596	40	1	2.8	0	1	1	0	1	1	45.1	26.8	136	20.4	294	3.96	0.6	3.51	0	109
0597	44	1	3	5	1	1	0	0	2	39.7	37.9	107.6	13.5	195.7	4.23	0.99	2.29	0	76
0598	70	0	1.3	0	1	1	0	0	2	44.3	24.1	205	14.1	375	4.73	1.96	2.23	0	52
0599	63	0	1.5	0	1	1	0	0	1	45.2	24.3	142	16.8	276	5.01	1.11	3.03	0	93
0600	58	0	2	0	1	1	0	0	1	45.2	28.5	181	17.6	288	4.82	2.62	2.55	0	132
0601	48	1	2	0	1	1	0	0	2	45.9	29.7	152	14.7	218	5.74	1.07	2.94	0	88
0602	43	1	2	0	1	1	0	0	2	46.5	25.4	143	6	425	5.34	1.9	3.39	0	85
0603	66	0	2	13	1	1	0	0	2	49.3	30.2	188	23.1	284	5.64	1.3	2.54	1	52
0604	47	1	2.5	0	1	1	0	0	2	39.3	33.8	162	8	238	3.04	0.74	1.84	0	105
0605	60	0	1.3	1	1	1	0	0	3	39.5	28.6	163	12.9	251	5.42	0.75	3.16	1	48
0606	50	1	2	4	1	1	0	0	2	40.6	28.2	187	9	333	4.81	0.97	2.97	0	88
0607	51	1	3.5	9	1	1	0	0	2	40.7	25.6	115	7.2	253	4.01	1.69	2.85	1	52
0608	62	0	2	0	1	1	0	0	2	41.1	38.1	181	38.1	290	5.93	1.42	2.27	0	63
0609	50	1	1	0	1	1	0	1	1	41.5	30.8	96	13.6	310	3.51	0.41	2.51	0	109
0610	49	1	2	1	1	1	0	0	2	41.7	26.5	160	11.6	471	6.71	1.15	3.38	0	106
0611	39	1	3	0	1	1	0	0	1	41.9	32.4	133	13.1	401	4.01	0.45	2.39	0	16
0612	56	0	4	0	1	1	0	0	2	42.8	23.7	155	11.3	507	5.26	1.81	3.18	0	105
0613	57	0	2.5	0	1	1	0	0	2	43.1	25.5	143	7.3	290.7	5.41	2.31	1.81	0	72
0614	62	0	2.5	0	1	1	0	0	2	43.6	23	201	16.6	278	5.49	1.15	3.48	0	81
0615	58	0	3	9	1	1	0	0	2	43.6	33.3	218	13.9	231	4.55	0.97	2.25	0	65
0616	59	0	2	9	1	1	0	0	2	43.8	30.6	160	19.5	425	5.39	1.22	2.4	0	106
0617	67	0	2	7	1	1	0	0	2	43.9	27.9	216.8	10.7	416	5.62	2.74	2.28	0	65
0618	43	1	4	21	1	1	0	0	3	44.1	26.7	109	29.4	262	4.18	0.88	2.94	1	72
0619	47	1	2	3	1	1	0	0	1	44.2	22.7	115	16.2	276	5.36	1.67	2.88	0	94
0620	54	1	1	0	1	1	0	0	1	44.4	26.7	158	11.9	206	4.5	0.75	3.18	0	105
0621	60	0	1	0	1	1	0	0	2	44.6	29.6	195	16.5	243	4.82	0.89	3.69	0	93
0622	66	0	4	21	1	1	0	0	2	45	29.8	171	9.1	239	4.74	1.04	3.72	1	68
0623	38	1	3	4	1	1	0	0	3	45.4	34.7	152.2	7.3	278.2	4.29	0.45	2.77	0	63
0624	71	0	3	0	1	1	0	0	2	46.2	23.1	197	13.7	431.2	5.05	1.46	3.43	0	75
0625	55	1	2	1	1	1	0	0	2	46.4	24.9	142.7	11.7	259.1	5.74	1.32	3.43	0	83
0626	56	0	1.8	2	1	1	0	0	2	47.4	29.7	150.8	8.8	54.26	5.13	0.9	2.93	0	51
0627	62	0	0.6	0	1	1	0	0	2	48.6	27	237.5	9.6	276.5	5.68	0.86	3.04	0	75
0628	45	1	3	5	1	1	0	1	1	50.1	29.3	146	16.4	210	4.93	0.59	2.94	0	80
0629	37	1	2	0	1	1	0	0	1	51.4	36.3	139	14	251	5.21	0.69	2.24	0	42
0630	52	1	2	0	0	1	0	0	3	42.8	30.8	176.7	11.8	187.6	5.49	1.86	2.25	0	67
0631	39	1	3	0	0	1	0	0	1	44.7	27.7	120	11.4	239	3.95	0.91	3.14	0	126
0632	40	1	3.5	4	0	1	0	0	1	46	31.8	183	9.1	349	6.57	1.11	2.55	0	123
0633	35	1	4	2	0	1	0	0	1	46.1	31.1	164	12.6	287	4.1	1.02	2.22	0	48
0634	41	1	4	9	0	1	0	0	3	47.5	30.7	129	9.9	311	3.68	0.92	2.71	0	7
0635	55	1	3	9	1	1	0	0	1	36.6	21.9	164	15.07	301	5.93	0.67	3.48	0	6
0636	47	1	3.5	0	1	1	0	0	1	41	30	111	13.2	313	3.58	0.84	3.48	0	118
0637	60	0	2	0	1	1	0	0	2	42.5	28.7	167	10.5	202	5.95	1.74	3.57	0	96
0638	33	1	4.5	0	1	1	0	0	1	42.6	28.7	109	19.2	325	3.71	1.04	3.2	0	112
0639	44	1	1.5	0	1	1	0	0	2	43.4	32	126	8.7	265	4.86	1.55	2.57	0	107
0640	32	1	2	4	1	1	0	0	2	46.2	22.1	156	11.8	250	3.64	1.39	2.98	0	95
0641	38	1	1	40	1	1	0	0	2	47.2	22.8	146	11.7	436	5.06	1.23	3.48	0	89
0642	46	1	2	5	1	1	0	0	2	49.2	34.5	173	15.2	320	4.02	1.08	2.25	0	110
0643	41	1	3	0	1	1	0	0	2	38.6	29	115	14	293	3.22	0.58	3.32	0	96
0644	44	1	3	18	1	1	0	0	1	40	28.7	156	16.5	330	3.62	0.63	3.28	0	120
0645	47	1	2	0	1	1	0	0	3	41.9	29.6	144	6	504	5.17	1.37	3.4	0	107
0646	48	1	3	6	1	1	0	0	3	41.9	35.4	158	7.7	315	5.19	1.74	2.53	0	106
0647	44	1	1.5	0	1	1	0	0	2	42.9	27.4	127	9	175	4.26	0.53	2.84	0	84
0648	41	1	3	0	1	1	0	0	3	43.7	29.4	134	12	321	6.07	0.87	3.27	0	107
0649	45	1	3	1	1	1	0	0	2	43.8	21.2	131.3	9.3	225.9	5.02	0.87	3.26	0	42
0650	42	1	2.5	0	1	1	0	0	2	44.5	28.2	126	16	208	5.96	1.12	3.42	0	107
0651	73	0	1.5	0	1	1	0	0	2	45.3	25.1	211.2	13.3	386.8	4.97	1.03	2.89	0	73
0652	66	0	2.5	0	1	1	0	0	1	46.5	30.7	117	30.1	322	6.02	1.63	2.75	0	115
0653	40	1	1.5	5	1	1	0	0	2	46.5	27	130	9.3	276	3.85	0.76	3.27	0	82
0654	51	1	0.6	0	1	1	0	0	2	48.5	23	147	28.7	244	6.40	1.16	2.87	0	113
0655	39	1	4	20	1	1	0	1	1	48.6	28.2	167	9.2	263	7.01	0.48	2.92	0	97
0656	70	0	2	0	1	1	0	0	2	48.8	24.8	170	7.5	204	4.25	1.36	3.14	0	95
0657	39	1	4.5	0	1	1	0	0	3	53.4	23.2	190.0	16	197.8	4.51	0.63	2.87	0	82
0658	57	0	6	6	1	1	0	0	2	31.6	21.7	133.3	13.9	229.3	4.82	0.78	3.9	1	25
0659	47	1	2	0	1	1	0	0	1	37.6	29.6	111	16.4	233	4.92	1.17	3.33	0	81
0660	46	1	3	12	1	1	0	0	2	38	25.3	132.9	10.5	248.9	4.52	1.02	3.47	0	62
0661	42	1	5	5	1	1	0	0	2	38.8	30.9	155.4	11.1	311.3	5.10	1.13	2.1	0	70
0662	56	0	5	18	1	1	0	0	2	38.9	29	146.1	18.5	528.1	4.69	1.98	1.98	1	28
0663	65	0	2.5	0	1	1	0	0	1	39	29.8	131	11.4	300	4.3	1.7	4.02	0	129
0664	47	1	2.5	4	1	1	0	0	3	39	29.7	178	12.1	183	4.17	0.64	2.92	0	6
0665	70	0	2.5	0	1	1	0	0	2	39.7	22.9	164	11.8	302	5.66	0.54	3.92	0	93
0666	48	1	2	1	1	1	0	0	2	40.2	32.1	156.2	9.6	281.1	5.11	1.17	2.33	0	59
0667	46	1	0.6	0	1	1	0	0	2	40.3	25.5	114	21	199	4.46	0.69	3.22	0	90
0668	67	0	2.5	0	1	1	0	0	2	40.8	26.6	172	10.7	258	4.56	1.12	4.01	1	67
0669	44	1	2	0	1	1	0	0	3	41.3	26	130	12	262	5.23	0.53	3.29	0	102
0670	89	0	1.5	1	1	1	0	0	2	41.4	27.1	168.5	6.9	.81.4	5.6	1.66	3.16	0	57
0671	49	1	1	8	1	1	0	1	1	41.7	30.6	119	10.7	263	4.3	0.85	2.16	0	85
0672	40	1	2	0	1	1	0	0	2	42.2	27.3	175.3	7.1	380.6	6.8	1.94	4.01	0	70
0673	54	1	1.5	1	1	1	0	0	2	42.5	33.1	138.6	11.9	409.9	5.34	0.78	2.22	0	64
0674	63	0	2.5	0	1	1	0	0	1	42.6	32.3	181	10.3	152	5.17	1.73	2.51	0	126
0675	56	0	2	0	1	1	0	0	3	42.6	29	146	14.5	291	4.44	0.9	3	0	75
0676	54	1	4	5	1	1	0	0	1	42.6	25.6	150	18.5	354	6.52	5.59	2.19	1	93
0677	48	1	2.2	0	1	1	0	0	1	42.7	29.8	125	16.4	275	3.45	0.77	2.92	0	113
0678	45	1	3	0	1	1	0	1	1	42.8	26.6	137.1	9.6	280.4	6.53	3.8	2.42	0	72
0679	62	0	2	0	1	1	0	0	2	43	24.4	148.5	12	388	6.77	1.09	3.05	0	84
0680	64	0	5	0	1	1	0	1	1	43.3	21.1	123	13	468	3.83	0.96	3.37	0	92
0681	46	1	1.5	0	1	1	0	0	2	43.3	23.8	144	10	250	4.48	0.6	3	0	89
0682	38	1	4	0	1	1	0	0	2	43.4	27.2	119	17	276	3.66	0.5	2.97	0	83
0683	41	1	1	0	1	1	0	0	2	43.5	32.3	140	8.6	260	4.43	1.16	2.1	0	47
0684	33	1	1.5	4	1	1	0	0	3	43.6	31.3	159	13.6	244	4.98	0.75	2.81	0	115
0685	76	0	2	0	1	1	0	0	2	43.8	25	162	10.3	515.7	7.08	1.54	3.39	0	64
0686	47	1	1.5	0	1	1	0	0	2	43.9	21.6	122.3	8.9	378.7	5.18	1.4	3.26	0	78
0687	46	1	0.8	0	1	1	0	0	2	44.1	24.5	144	14.3	237	4.47	0.69	3.09	0	93
0688	73	0	4	0	1	1	0	0	1	44.2	21.9	147	8.3	386	6.78	1.24	3.86	1	19
0689	37	1	5	1	1	1	0	0	2	44.3	25.9	157	10.7	277	6.04	1.17	4.02	0	99
0690	62	0	2.5	6	1	1	0	0	2	44.6	28	161.2	9.9	369.5	6.71	1.94	3.02	0	80
0691	58	0	2	0	1	1	0	0	2	44.8	26.8	142	15.7	265	5.78	1.04	3.12	0	121
0692	43	1	2	5	1	1	0	0	2	44.8	25.3	158.6	9.8	320.3	3.71	1.22	3.88	0	79
0693	45	1	3	9	1	1	0	0	1	45.2	26.3	134	21.9	384	5.47	1.34	2.84	1	91
0694	71	0	3	0	1	1	0	0	1	45.3	29.1	184.8	8.4	274.2	5.66	1.49	3.75	0	75
0695	61	0	4	0	1	1	0	0	2	45.5	23.5	186	11.1	422	5.08	1.65	3.07	0	92
0696	63	0	2.5	0	1	1	0	0	2	45.6	26.5	213	14	360	6.07	1.69	3.03	0	87
0697	57	0	2.5	1	1	1	0	0	2	45.8	28.2	161.1	9.5	326.4	5.75	1.95	3.6	0	61
0698	60	0	4	3	1	1	0	0	2	45.9	21.9	210.8	14.9	325.4	5.61	0.55	2.96	0	66
0699	69	0	1.7	1	1	1	0	0	1	46.3	16.9	149	12.1	270	5.92	1.42	3.09	0	87
0700	36	1	2	1	1	1	0	0	2	46.6	25.9	160	12.8	333	4.78	1.44	3.02	0	89
0701	65	0	2	0	1	1	0	0	1	46.9	27.5	174	14.8	284	6.22	0.83	3.27	0	58
0702	58	0	2	0	1	1	0	0	2	46.9	17.9	171.2	14.7	239.2	4.59	3.42	2.67	0	76
0703	67	0	1	3	1	1	0	0	2	46.9	26.2	132	8.9	439.12	4.56	2.34	2.47	1	37
0704	31	1	2.5	4	1	1	0	0	2	46.9	32	153	4.8	303	4.82	1.29	1.92	0	68
0705	45	1	0.5	1	1	1	0	0	1	47.2	35.8	169	12.6	219	5.94	0.44	2.58	0	86
0706	48	1	1.2	0	1	1	0	0	2	47.6	26	136	14.1	261.2	6.12	1.34	3.01	0	48
0707	55	1	1	0	1	1	0	0	2	48.1	31.9	150.2	12.2	347.3	6.36	1	2.64	0	74
0708	55	1	1.5	2	1	1	0	0	2	48.3	29.2	194	14.4	224	5.99	1.36	6.75	1	32
0709	34	1	4	22	1	1	0	0	2	48.3	31.9	155.2	11.9	288.4	4.18	0.7	2	0	76
0710	47	1	1.5	0	1	1	0	0	2	48.5	32.8	138	16.6	168	6.75	1.72	2.77	0	90
0711	30	1	4	0	1	1	0	0	1	48.6	32.3	145	15.3	211	3.86	1.02	2.37	0	113
0712	64	0	1.8	0	1	1	0	0	2	48.7	22.6	168	9.6	306	5.66	1.28	2.92	0	70
0713	67	0	2	0	1	1	0	0	1	49.8	26.3	212	17.8	412	7.54	1.7	4.05	0	122
0714	48	1	1.5	0	1	1	0	0	1	50.2	25.7	139	15.9	288	5.5	1.1	3.15	0	99
0715	44	1	3	0	1	1	0	0	2	50.9	30.8	163	18	213	6.85	1.14	2.12	0	85
0716	49	1	0.5	1	1	1	0	0	1	51.1	23.3	161	11.9	161	6.62	0.66	3.6	0	89
0717	45	1	4	0	1	1	0	0	2	51.6	22.7	138.3	12.1	299.1	5.46	0.87	3.37	0	80
0718	80	0	1.7	2	1	0	0	0	2	47.1	26.4	202	7.8	415	6.98	1.93	4.32	0	98
0719	80	0	1.5	0	0	1	0	0	2	40.3	28.4	174	13.9	427.9	8.08	1.88	3.26	0	84
0720	75	0	2.5	26	0	1	0	0	3	45.1	30.5	178	13.5	352	3.93	1.92	2.72	1	15
0721	45	1	4	5	1	1	0	0	2	40.5	28.6	157	32.2	272	3.99	0.71	3.36	0	108
0722	52	1	3	0	1	1	0	0	1	43.3	22.9	489	10.4	217	6.32	0.48	2.91	0	96
0723	57	0	2.5	12	1	1	0	0	1	44.6	29.7	138	8.4	312	6.43	3.63	2.82	0	124
0724	37	1	4	3	1	1	0	0	3	45.9	25.7	188	17.6	216	4.29	0.62	3.16	0	113
0725	41	1	1.5	0	1	1	0	0	2	48.0	34.2	180	15	223	5.45	0.72	2.33	0	82
0726	37	1	3	1	1	1	0	0	2	38.7	25.7	127	13.1	289	3.69	0.73	3.08	0	105
0727	69	0	2.5	0	1	1	0	0	1	42.5	27.2	178	15.03	37	7.17	3.46	2.8	0	133
0728	52	1	2.5	13	1	1	0	0	2	44.3	27.8	113	19.4	325	6	2.06	2.74	0	57
0729	63	0	3	1	1	1	0	0	3	48.8	32.3	203	13.7	340	5.98	1.08	0.65	0	85
0730	52	1	4	11	1	1	0	1	1	37.9	27.4	202	10.68	173	6.26	.97	2.9	0	8
0731	60	0	2	0	1	1	0	0	2	40.7	32.2	173	8.3	368	5.03	1.71	2.51	0	94
0732	67	0	1.2	0	1	1	0	0	2	40.9	27.4	175	11.1	259	5.36	0.77	3.17	0	93
0733	53	1	1	0	1	1	0	0	2	41.4	28.4	172	10	256	7.1	1.28	3.06	0	87
0734	63	0	1.5	0	1	1	0	0	3	44.1	23.3	177	17.7	288	5.24	1.65	3.37	0	95
0735	61	0	2	0	1	1	0	0	1	46.9	23.3	201	10.8	256	4.48	1.11	3.2	0	119
0736	47	1	2	1	1	1	0	0	2	48	15.6	169	12	192	6.29	0.69	4.38	0	55
0737	61	0	2	0	1	1	0	0	3	48.9	26.2	223	11.9	318	7.01	1.98	2.47	0	110
0738	65	0	3	0	0	1	0	0	1	40	24.8	119	20.9	286	5.57	1.5	3.5	0	127
0739	60	0	3	0	0	1	0	0	2	45	24.2	145	11.4	339	4.36	1.35	4.42	0	93
0740	38	1	3	7	1	1	0	0	1	39.1	22.7	136	10.6	243	3.61	1.5	3.46	1	94
0741	45	1	1.5	7	1	1	0	0	3	42.6	28.1	150	13.3	264.6	5.77	2.7	1.92	0	71
0742	52	1	3.5	5	1	1	0	0	2	42.9	26.4	136	12.8	286	5.26	1.32	2.88	0	13
0743	47	1	3	0	1	1	0	0	1	44.3	27.2	135	13	235	4.18	1.53	3.01	0	20
0744	37	1	1	0	1	1	0	1	1	44.4	28.2	142	15.9	213	5.32	0.84	3.37	0	53
0745	48	1	2.5	2	1	1	0	0	2	38.8	24.3	145	10.8	257	4.5	1.5	3.31	0	101
0746	56	0	2	0	1	1	0	0	1	41.6	28	109	12.17	77	6.04	1.89	2.97	0	57
0747	42	1	3	6	1	1	0	0	1	44.1	25.3	184	11.7	256	4.77	0.98	3.05	1	116
0748	61	0	1.8	4	1	1	0	0	2	44.4	23.4	142	19.1	352	5.07	1.19	3.05	0	108
0749	48	1	2	2	1	1	0	0	1	48.1	25.5	179	11	273	7.39	3.24	2.33	0	42
0750	70	0	2	2	1	1	0	0	1	50.36	25.1	233	11.8	383	5.42	1.92	3.03	1	88
0751	70	0	1.5	1	1	1	0	0	1	50.6	29	190	8.5	262	6.8	1.61	3.01	0	93
0752	45	1	2	0	0	1	0	0	1	43.5	27	147	10.5	233	7.25	1.73	3.27	0	118
0753	50	1	1.5	0	1	1	0	0	1	41.7	30.1	139	12.4	212	5	1.29	2.12	0	23
0754	44	1	1.5	0	1	1	0	0	1	42.1	35.8	166	13.3	294	4.55	0.66	2.53	0	93
0755	39	1	2	0	1	1	0	0	1	36.9	40.9	141	8.46	146	2.98	0.54	2.25	0	137
0756	43	1	4	2	1	1	0	0	1	40.9	32.3	144	24.18	192	5.26	0.97	2.56	0	141
0757	44	1	3.5	0	1	1	0	0	1	44.3	25.8	164	17.3	257	4.9	0.93	3.01	0	20
0758	46	1	3	0	1	1	0	0	1	39.5	23.6	102	13.1	251	4.35	2.06	1.98	0	44
0759	53	1	1.8	2	1	1	0	0	3	41.4	24.7	169	8	206	4.82	1.52	3.04	1	74
0760	72	0	2	0	1	1	0	1	1	41.5	29.6	125	8	482	4.95	1.39	4.26	0	129
0761	63	0	0.5	0	1	1	0	0	1	41.7	33.4	215	20.9	195	5.71	0.67	2.69	0	113
0762	60	0	5	0	1	1	0	0	1	41.7	25.9	158	13	298	6.66	0.96	3.76	0	106
0763	51	1	2	0	1	1	0	0	3	42.3	25.8	137	10.4	281	4.99	0.5	3.19	0	89
0764	28	1	5	2	1	1	0	0	1	42.8	18.3	153	12.7	272	7.08	0.62	3.65	1	21
0765	68	0	2	0	1	1	0	0	2	43.8	29.6	172	15	329	3.88	1.85	3.13	0	84
0766	56	0	2.8	1	1	1	0	0	2	46.5	17.4	187.7	14.8	238.6	6.46	1	2.92	0	77
0767	39	1	2.5	2	1	1	0	0	1	50.3	31.9	154	8.5	197	5.64	0.7	2.42	0	115
0768	49	1	2	0	1	0	1	0	1	41.1	27.9	175	13.8	276	5.8	0.98	2.97	0	127
0769	52	1	4	5	1	1	0	0	3	42.1	28.9	187.3	8.3	388.9	7.09	1.58	3.67	0	40
0770	43	1	5	0	1	1	0	0	1	46.3	28.1	166	9.2	261	4.7	0.45	2.87	0	73
0771	47	1	3	8	1	1	1	0	1	46.6	29.3	144	10.9	204	6	1.14	2.84	0	118
0772	50	1	5	6	1	0	0	1	1	4.36	29.3	192.1	6.2	360	6.4	1.52	3.23	0	62
0773	44	1	5	24	1	0	0	0	3	44.1	21.3	175	9.1	180	3.85	1.42	2.94	0	97
0774	40	1	2	0	1	0	0	0	3	46.7	30.2	150.8	12	239.4	5.42	0.51	2.73	0	57
0775	45	1	3	17	1	0	0	0	3	37.9	28.7	155	10.1	294	2.84	0.52	2.92	0	107
0776	62	0	3	0	1	0	0	0	3	42.8	18.6	194.5	9.3	293.5	6.2	1.5	2.96	0	73
0777	45	1	2.5	0	1	0	0	0	2	45.6	27.6	138	6.7	257	4.97	3.29	2.03	0	117
0778	47	1	5	0	1	0	0	0	3	45.9	29.8	98	14	465	5.02	1.78	5.57	0	111
0779	60	0	2.2	0	1	0	0	0	2	39.4	25.3	170	15	292	5.98	2.08	2.25	0	65
0780	71	0	2	0	1	0	0	0	3	42.6	20.8	194	21.3	270	5.86	0.61	2.92	0	100
0781	53	1	3	2	1	0	0	0	3	42.7	24.6	158	12.1	235	4.05	2.12	2.49	0	68
0782	48	1	1.2	4	1	0	0	0	2	46.1	29.6	145	10.8	243.8	7.11	0.74	2.91	0	62
0783	58	0	2.5	0	1	0	0	0	2	46.7	30.2	187	14.8	303	6.41	0.83	2.53	0	91
0784	70	0	2.5	1	1	0	0	0	2	47.9	29.1	124.9	14	258.4	6.22	2.12	2.53	0	78
0785	52	1	2.5	14	1	0	0	0	2	48.1	30.9	186.4	11.7	343.7	5.69	1.09	2.73	0	50
0786	35	1	3	4	1	1	0	0	2	48.4	32.7	134	26.2	233	5.27	0.53	2.41	0	110
0787	41	1	2	0	0	1	0	0	2	39.3	28.1	170	8.6	272	3.9	1.52	4.19	1	28
0788	48	1	3	10	0	1	0	0	3	42	30.9	157	13.9	297.2	5.5	1.01	2.14	1	50
0789	40	1	4.5	0	0	1	0	0	3	42.6	25.5	188	28.8	226	4.52	0.49	2.85	0	103
0790	43	1	3	1	0	1	0	0	2	43	25.5	120	10	238	3.99	0.67	2.86	0	101
0791	39	1	2.5	2	0	1	0	0	3	43	27.7	195	26.9	239	4.78	0.6	3.06	0	111
0792	62	0	2	2	0	1	0	0	3	47.1	25.4	169	18.7	226	4.91	0.82	3.5	0	10
0793	54	1	4	3	0	1	0	0	3	47.1	24.9	151	16.4	485	6.14	1.48	3.12	0	71
0794	52	1	2	0	0	1	0	0	2	47.7	28.8	188	17.4	320	6	1.49	4.52	0	53
0795	53	1	1.2	4	0	1	0	0	3	47.7	30.6	174.6	11.6	190	6.49	1.14	2.6	0	71
0796	39	1	3	0	0	1	0	0	3	49.1	29.1	168	12.4	221	5.3	0.94	3.51	0	54
0797	33	1	2.5	1	0	1	0	0	3	50.4	21.5	126.1	5.6	265.5	3.53	0.8	3.49	0	82
0798	50	1	3	2	1	1	0	0	2	43.1	25.7	135	23.1	264	5.35	1.27	3.11	0	86
0799	47	1	4.5	7	1	1	0	0	2	46	30.7	122	16.2	216	4.73	0.81	2.46	0	102
0800	56	0	1.5	0	1	1	0	0	2	48.3	30.3	202.5	11.2	264.6	4.46	1.75	2.59	0	77
0801	36	1	6	0	1	1	0	0	2	48.5	25	134.3	14.7	314.3	5.91	0.81	2.89	0	72
0802	54	1	4	23	1	1	0	0	3	44.6	25.1	144.7	8	301.7	3.47	1.23	3.49	1	59
0803	38	1	4	2	1	1	0	0	3	47.6	29.6	161	8.7	214	3.74	0.55	4.21	1	67
0804	71	0	6	4	1	1	0	0	2	31.8	23.1	127	6.9	102	4.33	0.48	3.54	0	94
0805	71	0	1.5	0	1	1	0	0	2	37.6	26.2	158	9.7	399	3.54	0.82	4.16	0	103
0806	60	0	3	0	1	1	0	0	3	40.3	33.6	181	10.7	251	4.97	0.94	2.54	0	89
0807	54	1	3	5	1	1	0	0	2	47.2	19.6	195	9.6	945.5	6.77	1.23	3.05	1	44
0808	57	0	1	0	0	1	0	0	2	38.7	24.9	129	22.8	298	4.97	1.41	2.94	0	106
0809	49	1	5	0	0	1	0	0	3	39.3	21.3	304	5.9	265	4.61	1.04	3.81	1	20
0810	55	1	1	1	0	1	0	0	1	41.4	22.6	146	7.4	354	4.22	1.5	2.98	0	110
0811	55	1	1.8	0	0	1	0	0	3	42.8	18.6	194.5	9.3	293.5	6.2	1.5	2.96	0	65
0812	48	1	5	14	0	1	0	0	3	44.3	23	142	10.3	264	5.38	0.79	2.96	0	92
0813	53	1	3	0	0	1	0	0	2	44.4	21.6	131.9	10.7	238.7	5.44	0.79	3.15	0	76
0814	42	1	3	3	0	1	0	0	2	45.6	34.5	126	11.6	224	3.93	0.87	2.23	0	107
0815	49	1	5	11	1	1	0	0	3	41.6	27.6	146	12.8	267	4.4	0.68	4.46	0	92
0816	42	1	2	0	1	1	0	0	3	43.1	24.4	146	16	295	4.81	1.41	3.03	0	108
0817	40	1	2.5	0	1	1	0	0	3	47.4	24.1	212.3	12	285.2	5.4	0.42	3.56	0	67
0818	45	1	1.5	0	1	1	0	0	3	40.2	23.4	130	10.3	295	4.66	0.57	2.87	1	42
0819	40	1	3	1	1	1	0	0	2	41	19	136.9	5.7	306	3.59	1.05	3.02	0	77
0820	51	1	4	9	1	1	0	0	2	41	28.5	150.3	15.1	337.8	5.71	2.29	2.01	0	66
0821	42	1	2.5	0	1	1	0	1	1	44.3	27.8	167	9	236	4.88	0.75	2.94	0	84
0822	43	1	0.8	0	1	1	0	0	2	45.9	21.3	113.7	15.6	306.7	5.13	1.19	3.2	0	77
0823	42	1	2	0	1	1	0	0	3	48.8	35.6	126	13	222	3.31	0.74	2.38	0	70
0824	50	1	5	25	1	1	0	0	2	17	30.5	183	22.5	147.7	5.26	1.02	2.77	0	35
0825	61	0	3	6	1	1	0	0	3	29.8	23.3	174	12.9	163	3.39	0.74	3.88	0	102
0826	50	1	3	0	1	1	0	0	2	33.2	24.7	157.8	2	217.6	3.83	2.11	1.64	0	69
0827	58	0	2.5	0	1	1	0	0	2	37.7	29.8	182	13	261	5.4	1.72	3.02	0	51
0828	33	1	4	6	1	1	0	0	2	39.1	30	137.6	19.2	293.1	4.42	2.44	2.76	0	76
0829	84	0	5	0	1	1	0	0	3	41.8	22.8	363.5	10.5	286.6	5.51	0.67	2.98	0	74
0830	56	0	3	7	1	1	0	0	3	42.7	25.6	157	10.7	383	6.46	1.32	3.16	0	115
0831	56	0	2	4	1	1	0	0	2	43.1	30	151	9	258	4.26	1.35	2.85	0	103
0832	52	1	5	6	1	1	0	0	3	43.3	28.4	182.2	12.2	426.6	5.33	1.36	2.96	0	58
0833	51	1	1.5	0	1	1	0	0	2	44.6	24.1	187.2	13.8	310.6	5.87	0.79	3.47	0	62
0834	59	0	2	0	1	1	0	0	2	45.2	32.9	1857	12.5	233.47	4.77	0.79	2	0	59
0835	35	1	4	0	1	1	0	0	2	45.3	24.2	147.2	11.8	288.1	4.84	1.28	3.08	0	74
0836	26	1	5	1	1	1	0	0	1	45.6	22.7	156	15	210	6.22	2.92	2.62	0	3
0837	75	0	2	1	1	1	0	0	1	45.9	26.1	182	14	289	5.62	1.47	3.2	1	35
0838	33	1	3	3	1	1	0	0	1	48.9	30.8	131	14.1	220	5.27	0.66	2.81	0	116
0839	38	1	4	12	1	1	0	0	2	49.3	28.9	193.8	8.7	208.3	6.24	1.55	3.31	0	78
0840	59	0	5	9	0	1	0	0	3	41.4	24.8	209.1	7.5	380	5.38	1.68	3.13	1	30
0841	44	1	3	0	0	1	0	0	2	41.8	27.3	133	7.1	259	3.99	1.01	3.35	0	94
0842	68	0	2	0	0	1	0	0	2	43.9	24.9	156	14.5	453	5.78	1.16	2.84	0	91
0843	47	1	1	0	0	1	0	0	2	48.9	24.1	165	12.4	333	5.24	1.98	1.82	0	91
0844	44	1	6	4	0	1	0	0	2	52.4	34	157	9	245	6.12	0.64	2.33	0	4
0845	35	1	2.5	0	1	1	0	0	3	39.9	31.5	159	14.3	258	4.93	1.58	2.77	0	48
0846	35	1	3	1	1	1	0	0	3	41.6	31.8	140	14.1	203	4.61	0.75	2.18	0	109
0847	44	1	3	2	1	1	0	0	3	44.1	24.3	143.1	6.5	233.1	4.4	4.9	2.62	0	72
0848	45	1	2	0	1	1	0	0	2	45.7	26.5	142.6	7.4	220.4	5.11	1.15	3.16	0	84
0849	42	1	1.3	0	1	1	0	0	2	46.5	19.8	145	12.1	251	4.57	0.79	3.31	0	93
0850	52	1	1	3	1	1	0	0	2	39.6	32.3	147	10.5	266	6.72	1.95	2.78	0	100
0851	34	1	3.5	0	1	1	0	0	3	41	25.3	141	14.5	183	3.89	0.29	2.84	0	69
0852	33	1	3	0	1	1	0	0	2	45.8	26.3	125	10.4	235	3.48	1.19	4.45	0	37
0853	45	1	3.5	0	1	1	0	0	3	46.4	31.3	159	14.7	168	4.78	0.81	2.68	0	74
0854	50	1	6	6	1	1	0	0	3	46.7	27	140	28.2	202	4.81	0.7	3.18	0	107
0855	44	1	1	0	1	1	0	0	2	47	30.9	137	17	275	4.62	0.66	2.55	0	49
0856	47	1	3.5	16	1	1	0	0	3	47.9	29.2	151.2	11.8	308	6.78	1.64	3.16	1	18
0857	52	1	2.5	18	1	1	0	1	1	49.3	29.1	177	16.8	314	5.59	1.12	3.1	1	65
0858	50	1	2.8	3	1	1	0	0	1	39.4	31	167	11.1	232	5.11	1.51	2.06	0	113
0859	49	1	1	7	1	1	0	0	2	39.4	19.8	122.9	16.2	150.9	4.96	1.39	3.55	0	84
0860	50	1	1.5	8	1	1	0	0	2	39.6	26.7	145	16.9	210	5.05	0.68	3.15	0	112
0861	34	1	2	4	1	1	0	0	3	39.8	32.5	125	15.5	201	4.13	0.89	2.33	1	37
0862	54	1	3	1	1	1	0	0	2	40.4	23.8	140	11.7	372	4.95	2.56	2.6	0	108
0863	58	0	1	1	1	1	0	0	3	40.7	23.7	156	13.1	232	5.44	1.27	3	0	97
0864	69	0	2	2	1	1	0	0	2	41.6	28.5	150	12.5	210	3.37	0.74	3	0	36
0865	40	1	2.5	0	1	1	0	0	3	42.3	25.6	165	11.7	263.0	6.36	1.14	4.86	0	72
0866	42	1	3	20	1	1	0	1	2	42.3	30.7	145	11	252	5.28	1.6	2.43	0	117
0867	45	1	3	0	1	1	0	0	2	42.6	25.6	131	6.2	273	4.75	3.53	1.95	0	65
0868	44	1	2	1	1	1	0	0	2	43.4	33.3	127.7	15.6	211.4	6.68	0.52	2.83	0	59
0869	46	1	2	1	1	1	0	0	2	43.4	24.8	121.6	13.2	242.3	5.06	2.69	1.61	0	55
0870	65	0	4	11	1	1	0	0	3	43.6	29.6	213	10	307	5.72	1.08	5	0	94
0871	59	0	3	8	1	1	0	0	2	43.9	30.5	208.5	11.2	294.3	.07	1.69	2.57	0	55
0872	35	1	2.5	0	1	1	0	0	2	44.6	26.7	138	24.3	202	6.85	0.82	3.23	0	34
0873	54	1	4.5	4	1	1	0	0	2	44.9	22.3	168	7	236	7.17	1.79	2.87	1	49
0874	42	1	2	6	1	1	0	0	3	44.9	23.4	144	11.6	336	1.9	1.9	3.72	0	85
0875	56	0	3	3	1	1	0	0	2	45	23.7	175.9	7.3	430.6	5.81	5.2	2.35	0	44
0876	41	1	3	4	1	1	0	0	3	45.1	27.7	143	9.4	245	6.08	1.42	3.15	0	112
0877	32	1	4	1	1	1	0	0	3	45.3	29.7	123	12.3	133	3.9	0.73	2.95	0	112
0878	45	1	2.5	0	1	1	0	0	3	45.4	25.6	125.6	9.2	250.3	8.71	0.88	3.36	0	73
0879	55	1	4	21	1	1	0	0	3	45.7	28.3	184	18.7	273	4.62	1.22	3.56	0	100
0880	42	1	3.5	8	1	1	0	0	3	45.8	32.2	152.4	16.9	168.7	7.72	0.72	2.57	0	60
0881	41	1	1.4	0	1	1	0	0	2	46.2	35.5	193	10	194	5.6	1.17	1.9	0	38
0882	45	1	3	0	1	1	0	0	2	46.4	36.4	165	11.6	212	5.08	0.67	2.56	0	107
0883	55	1	4	3	1	1	0	0	3	46.4	28.3	217	12.1	462	7.25	1.42	4.07	0	91
0884	35	1	4	1	1	1	0	0	3	47.7	30.2	160	16	235	3.87	0.65	2.35	0	87
0885	56	0	2	1	1	1	0	0	3	48.5	25.1	144.3	10.1	260.7	6.09	0.91	3.01	0	79
0886	54	1	1.5	0	1	1	0	0	3	50.3	30.5	202	12.8	320.4	5.2	0.58	2.75	0	73
0887	44	1	3.5	5	1	1	0	0	3	50.4	31.5	149	15	246	4.42	1.03	2.5	0	79
0888	40	1	1.3	0	1	0	0	0	2	49.2	26	192	11.8	249	4.27	1.03	3.39	0	98
0889	36	1	6	10	1	0	0	0	2	45.4	33	151	25.1	243	4.96	0.47	2.54	0	99
0890	37	1	1.5	1	1	0	0	0	1	39.5	28	176	9.8	242	4.05	1.23	3.24	0	125
0891	65	0	1.5	5	1	0	0	1	1	40.3	27.5	202	20.8	435	6.16	0.54	3.12	0	124
0892	45	1	5	0	0	1	0	0	3	43.8	27.9	233	13.6	219	4.81	0.52	3.27	1	95
0893	45	1	1	0	0	1	0	0	2	44.3	31.7	155	14.5	229	4.71	0.82	2.02	0	107
0894	57	0	3	13	0	1	0	0	3	46.8	29.5	169	12.1	293	4.98	0.82	2.94	0	64
0895	45	1	6	20	1	1	0	0	2	37.3	27.1	206.2	8.8	279.9	4.36	0.49	2.87	1	6
0896	70	0	1.8	0	1	1	0	0	2	41.4	25	112	9	435	6.17	1.14	2.97	0	85
0897	41	1	3.5	0	1	1	0	0	1	42.3	25.5	116	12	272	4.58	0.79	3.85	0	122
0898	51	1	4	8	1	1	0	0	2	42.5	25.8	139	14.6	202	4.31	0.67	3.81	0	88
0899	61	0	6	25	1	1	0	0	1	38.3	26.5	160	26	411	6.76	2.1	2.18	1	61
0900	54	1	3	3	0	1	0	0	2	48.4	28.4	191	17.7	213	5.39	0.57	3.91	0	45
0901	62	0	2	2	1	1	0	0	2	42.2	22.9	116.5	9.3	259.6	4.59	1.11	3.47	1	40
0902	67	0	3	2	1	1	0	0	3	44.6	27.8	159	14.4	252	5.1	1.93	2.92	0	3
0903	52	1	3.5	0	1	1	0	0	2	37.5	31.1	213	10.6	200	4.66	1	2.5	0	110
0904	53	1	3	0	1	1	0	0	2	39.4	29.1	114	21.2	266	4.28	1.42	3.66	0	108
0905	55	1	3	2	1	1	0	0	1	45.2	26	190	12	331	6.6	1.2	3.34	1	47
0906	36	1	2.0	0	1	1	0	0	3	46.4	28.1	139	8	353	5.44	1.69	2.97	0	84
0907	49	1	3	0	0	1	0	0	3	41.3	30.4	123	18.2	172	4.77	1.94	2.64	0	70
0908	36	1	5	1	1	1	0	0	3	43.7	23.8	130	8	345	3.25	1.04	3.09	0	85
0909	38	1	2	3	1	1	0	0	3	43.9	29.8	153	16.7	303	4.98	0.81	3.85	0	99
0910	42	1	2	1	1	1	0	0	3	45.6	25.6	160	18.7	293	5.22	0.67	3.02	0	89
0911	52	1	2	0	1	1	0	0	1	47.1	25.1	182	19.2	257	5.55	2.35	2.27	0	123
0912	49	1	4	3	1	1	0	0	1	36.8	22.3	122	7.5	182	5.17	0.62	2.98	0	64
0913	65	0	2	1	1	1	0	0	2	41.4	22.9	173.6	6.8	318.9	4.51	2.26	2.81	0	80
0914	63	0	1.5	14	1	1	0	0	3	43.6	21.2	179	9	226	4.59	1.16	3.16	0	88
0915	35	1	4	1	1	1	0	0	3	50.4	39.6	141	17.6	281	5.27	0.32	2.22	0	47
0916	35	1	1.5	1	1	1	1	0	2	52.5	31.1	143	21	154	4.51	0.77	1.74	0	84
0917	42	1	3	1	1	0	0	0	3	41.4	29.9	125	13.3	325	3.82	1.44	3.5	0	99
0918	52	1	2	0	1	0	0	0	3	43.7	33.7	212.6	21	362.6	6.35	1.78	2.65	0	63
0919	48	1	1	1	1	0	0	0	2	45.1	31.6	149	7	182	4.38	0.37	2.28	0	88
0920	65	0	1.2	0	1	0	0	0	3	47.3	15.9	167	8.1	306	4.84	1.4	3.11	0	103
0921	26	1	3	0	1	0	0	0	3	40.8	27.9	145	23	358	4.92	4.17	2.57	0	80
0922	62	0	1.5	2	1	0	0	0	3	41.9	26.8	106	17.7	363	6.23	1.77	3.53	0	72
0923	71	0	2	0	0	1	0	0	2	39.4	23.5	163	10.4	179	3.74	1.84	4.45	0	93
0924	56	0	13	5	0	1	0	0	3	41.7	21.9	239	11.3	245	4.64	1.46	3.82	1	8
0925	27	1	2	7	0	1	1	0	1	43.4	19.4	129	11.6	248	3.84	0.34	2.95	0	14
0926	31	1	3	20	0	1	0	0	1	44.3	22.7	181	10.3	222	3.87	0.64	2.9	0	9
0927	46	1	2.5	1	0	1	1	0	3	44.3	34.7	195	19.1	280	3.75	0.6	2.71	0	114
0928	27	1	3.5	5	0	1	0	0	1	44.6	26.9	245	11.2	283	3.44	1.16	2.88	0	35
0929	39	1	2	0	0	1	0	0	2	45.7	32.2	196	10.2	243	3.48	1.78	2.18	0	88
0930	44	1	2	0	0	1	0	0	1	47.4	23.1	112	9.7	235	4.76	1.99	2.12	0	119
0931	45	1	7	3	0	1	1	0	3	47.6	28.9	174.2	10.2	242.1	4.7	2.88	2.09	0	68
0932	50	1	6	12	0	1	0	1	1	47.9	29.9	157	13	353	8.27	1.37	3.75	0	133
0933	32	1	2	1	1	1	0	0	2	41.1	28.4	124	8.1	232	3.69	0.45	2.94	0	86
0934	42	1	2	3	1	1	0	0	2	41.6	27.8	132	7.2	253	3.51	1.62	2.88	0	109
0935	50	1	2.5	0	1	1	0	0	2	46.5	20.7	146.4	12.6	254.7	4.8	1.21	2.92	0	82
0936	56	0	1.5	0	1	1	1	0	3	48.9	32.4	159	9.4	332	5.87	1.16	2.25	1	75
0937	61	0	2	7	0	1	1	0	2	42.6	21.7	131.8	7.4	216.5	5.86	1.04	3.37	0	76
0938	38	1	2	0	1	1	0	0	1	44	26.6	286	12.6	257	3.29	0.68	2.89	0	126
0939	38	1	5	1	1	1	0	0	1	44.5	21.1	115	17.8	293	4.45	1.36	3.07	0	131
0940	57	0	3	0	1	1	1	0	3	44.1	18	174	8.3	348.1	5.51	2.11	2.28	0	73
0941	46	1	5.5	5	1	1	0	1	1	48.2	30.8	154	12.4	455	5.1	1.91	2.76	0	79
0942	52	1	2	0	1	1	0	0	1	48.3	19.4	172	10	156	6.02	1.24	3.91	0	17
0943	37	1	1.5	1	1	1	0	0	3	38.4	32.1	104	8.5	261	4.59	1.01	2.37	0	103
0944	42	1	2	2	1	1	0	0	1	44	30.7	182	13.2	312	4.75	1.36	2.64	1	49
0945	47	1	3	0	1	1	0	0	2	50.6	28.1	145	14.1	521	5.79	0.82	2.85	0	118
0946	63	0	1.5	1	1	1	0	0	1	34.8	18.8	142	12.2	209	3.95	1.02	3.46	0	130
0947	50	1	1.5	0	1	1	0	0	3	42.7	27.5	136	19.9	257	4.7	0.64	3.09	0	93
0948	61	0	3	0	1	1	0	0	1	44.1	25.4	184	17.3	302	4.15	1.18	3.32	0	93
0949	41	1	2	0	1	1	0	0	2	44.8	25.4	167	11.2	434	4.37	0.94	3.22	0	86
0950	43	1	2.5	3	1	1	0	0	2	45.8	29.1	181	25.9	226	5.05	0.83	2.87	0	125
0951	37	1	1.5	1	1	1	0	0	1	46.6	39.4	130	16.21	243	4.37	0.67	1.97	1	31
0952	52	1	2.5	3	1	1	0	0	1	46.9	29.9	211	17.9	247	5.48	0.92	3.8	0	118
0953	40	1	1.2	0	1	1	0	0	1	49.3	25.4	158	25.9	209	4.25	0.48	3.05	0	119
0954	38	1	2	0	0	0	0	0	1	45.8	22.1	171	10.9	204	3.96	1.64	3.28	0	68
0955	57	0	2	0	1	0	1	0	1	43.6	23.2	150	12	298	5.93	1.35	2.95	0	103
0956	47	1	7.5	0	1	0	1	0	3	44.8	24.5	169	12.8	281	4.86	1.33	4.21	0	99
0957	34	1	3.5	0	1	0	1	0	2	46.1	21.8	157	11.9	383	3.65	0.33	2.85	0	36
0958	40	1	5	7	1	0	1	0	1	47.7	33.1	190	16.7	247	5.15	1.29	2.22	1	19
0959	59	0	2	1	1	0	1	0	2	47.8	36.5	213	7.9	292.3	4.34	1.75	2.47	0	58
0960	52	1	2	0	1	0	1	0	1	43.1	27.2	177	9	333	4.59	1.24	2.96	0	123
0961	44	1	2.5	0	1	0	1	0	3	41.4	31.1	179.4	10.1	494.8	4.62	1.02	2.42	0	54
0962	47	1	5	0	0	1	1	0	3	29.3	28.1	226	10	365	3.54	0.73	3.24	0	80
0963	42	1	6	1	0	1	1	0	2	36.6	27.2	89	12	102	4.46	1.12	2.94	1	85
0964	59	0	1.5	0	0	1	1	0	3	40	29.7	178	28.3	244	4.59	1.37	3.18	0	115
0965	51	1	2.5	0	0	1	1	0	3	40.8	29.3	123	7.3	171	4.87	0.65	3.17	0	86
0966	55	1	3	1	0	1	1	0	2	41.6	19.9	144.8	6.7	405.6	5.52	1.49	3.26	0	77
0967	56	0	2	0	0	1	1	0	3	42	26.1	158	10.3	254	5.79	1.43	2.86	0	87
0968	62	0	1.5	0	0	1	1	0	2	43.2	26.6	129	8.4	336	5.5	1.28	3.15	0	92
0969	53	1	2	0	0	1	1	0	1	43.5	32.7	138	15.8	298	5.67	0.92	2.82	0	45
0970	52	1	3	2	0	1	1	0	3	43.5	26.9	202.2	18.1	223.1	5.95	0.85	3.55	0	77
0971	63	0	2	10	0	1	1	0	3	44	27.6	181	20.5	361	4.32	1.12	3.51	1	63
0972	44	1	6	1	0	1	1	0	1	44.3	30.3	166	8.2	271	5.65	1.5	2.5	0	119
0973	62	0	3	0	0	1	1	0	3	44.3	32.4	178	23.1	228	7.45	1.24	2.61	0	105
0974	60	0	4	26	0	1	1	0	3	45.5	25.2	172	6.2	245	4.2	1.25	4.04	1	30
0975	57	0	3	0	0	1	1	0	2	47.2	21.8	134.8	9.9	257.3	5.41	1.58	3.04	0	72
0976	58	0	2	0	0	1	1	0	3	47.5	27.2	146	10	335	6.03	3.66	2.66	0	88
0977	48	1	1.5	0	0	1	1	0	3	49.2	26.5	152	9.6	285.3	6.93	1.64	3.17	0	41
0978	57	0	1.8	0	0	1	1	0	2	50.2	24.8	215.6	15.8	297.1	6.35	1.43	2.87	0	83
0979	37	1	2	1	1	1	1	0	2	39.5	28.4	123	12	261	4.59	1.87	3.02	0	107
0980	53	1	1.5	4	1	1	1	0	3	41.1	22	132	16.2	212	5.29	0.88	3.2	0	87
0981	72	0	6	20	1	1	1	0	1	42.3	27.4	137	13	311	5.69	1.51	4.13	1	21
0982	51	1	5	18	1	1	1	0	3	42.3	27.2	183	12.2	256	4.62	0.89	2.97	1	50
0983	50	1	2.5	0	1	1	1	0	2	42.7	30.3	158	13.6	266	4.46	0.89	2.78	0	98
0984	31	1	6	0	1	1	1	0	2	42.8	26.6	180	6.7	442	3.57	0.85	3.93	1	83
0985	29	1	3	1	1	1	1	0	1	48.3	19.2	143	27.8	247	4.97	0.57	2.94	0	122
0986	37	1	2.5	0	1	1	1	0	1	52.2	22.8	142	10.2	378	5.12	0.82	3.98	1	19
0987	46	1	6	13	1	1	1	0	3	39.6	31	131	9.6	252	3.65	0.6	2.49	1	59
0988	47	1	6	6	1	1	1	0	3	41.6	28.6	139	11.4	178	4.66	1.35	3.27	0	108
0989	59	0	2	0	1	1	1	1	1	42.6	27.7	197	16.8	238	6	0.76	2.86	0	96
0990	50	1	1.5	1	0	1	1	0	2	39.2	23.9	156	13.4	234	4.88	1.31	3.94	0	87
0991	78	0	4	8	0	1	1	0	2	42.3	20.6	208.8	11.5	491.6	5.82	2.02	2.36	0	74
0992	34	1	4	1	0	1	1	0	3	43	28	143	9.2	239	4.44	1.39	2.85	0	108
0993	50	1	1	0	0	1	1	0	2	43.7	25.1	148.2	15.2	179.8	4.03	1.04	2.87	0	83
0994	45	1	1.2	0	0	1	1	0	1	44.1	27.4	159	11.8	300	6.05	2.65	2.4	1	27
0995	46	1	2	0	0	1	1	0	2	45.2	22.2	118.4	12	248.2	4.36	1.41	3.05	1	52
0996	51	1	1.5	0	0	1	1	0	2	45.3	29.8	143.1	6	192.8	4.74	2.10	2.79	0	80
0997	54	1	2	22	0	1	1	0	3	45.3	24.8	159	10.1	309	5.96	1.52	3.1	0	108
0998	53	1	3	0	0	1	1	0	1	45.7	28.8	152	13.9	333	4.9	0.72	3.7	0	88
0999	42	1	6	4	0	1	1	0	2	47.9	28.6	162.3	7	276.9	4.95	1.53	2.92	0	76
1000	36	1	3	1	0	1	1	0	2	49.3	33	187.2	13.5	192.8	5.27	1.19	2.81	0	85
1001	52	1	2	0	0	1	1	0	2	52.4	36.4	192	16	249	6.56	0.96	2.45	0	82
1002	54	1	3	3	0	1	1	0	3	52.4	25.4	167	14.6	222	5.28	1.31	3.33	0	12
1003	46	1	3.5	1	1	1	1	0	1	43	30.7	112	10.2	261	5.11	1.74	1.02	0	62
1004	47	1	2	14	1	1	1	0	2	44.7	25.5	170	11.4	280	4.84	0.86	3.03	0	107
1005	48	1	3	2	1	1	1	0	1	45.3	26.6	127	11.1	324	4.63	2.28	2.67	0	53
1006	37	1	4	44	1	1	1	0	3	43.5	25.8	178	14	240	5.17	1.15	3.47	1	108
1007	55	1	8	32	1	1	1	0	3	46.1	25.8	148	14.6	258	4.14	0.8	4.82	1	31
1008	50	1	2	1	1	1	1	0	1	46.2	28.3	172	11.9	279	5.33	1.39	2.92	0	119
1009	54	1	3.5	11	0	1	1	0	2	41.8	26	153.3	13.9	187.3	6.56	1.98	2.58	0	64
1010	53	1	2	0	0	1	1	0	2	46.2	30.4	192.5	14.7	288.8	5.03	0.92	2.5	0	68
1011	52	1	6	1	0	1	1	0	3	42.2	30.5	122	20.3	323	4.38	0.77	2.5	1	61
1012	53	1	6	0	0	1	1	0	2	44.3	31.9	148	12	251	4.39	0.79	2.24	0	82
1013	55	1	3	0	0	1	1	0	3	45.7	29.3	163	10.2	415	5.14	1.36	3.32	0	76
1014	36	1	3	1	1	1	1	0	3	43.2	26.2	145	16.8	417	4.6	0.63	2.9	0	30
1015	36	1	2	0	1	1	1	0	2	44.8	31.2	173	200	269	5.2	0.75	1.79	0	117
1016	46	1	1.5	1	1	1	1	0	3	46.7	31.5	194	18.3	231	5.37	0.36	2.69	0	107
1017	50	1	4	0	1	1	1	0	2	47.4	22.1	182	11.8	297	5.67	1.06	3.09	0	89
1018	48	1	3	7	1	1	1	0	3	42.4	26.8	151	14	279	5.31	0.64	2.89	1	18
1019	36	1	2.5	1	1	1	1	0	1	42.6	33.4	154	11.5	196	4.32	0.84	2.1	0	127
1020	47	1	2	0	1	1	1	0	3	42.9	32	125.7	13.2	272.5	5.61	1.04	2.5	0	60
1021	35	1	2.5	2	1	1	1	0	2	43	34.2	160.6	13.4	303.7	6.8	0.99	2.12	0	6
1022	50	1	2.5	2	1	1	1	0	3	44.8	31.1	144	11	214	4.29	1.83	1.92	0	90
1023	40	1	1.8	1	1	1	1	1	1	40.9	28	135	10.5	343	3.57	1.33	3.2	0	120
1024	47	1	7	3	1	1	1	0	2	40.9	26.6	155	12.1	257	5.16	1.31	3.23	0	77
1025	47	1	1.5	0	1	1	1	0	1	41.7	22.4	162	8.6	251	5.56	1.61	2.84	0	121
1026	53	1	2.5	6	1	1	1	0	3	42.3	28.3	167	10.2	344	3.51	1.44	4.13	0	88
1027	54	1	3	0	1	1	1	0	2	44.6	26.8	155.6	6.4	443.3	5.96	1.81	3.22	0	64
1028	41	1	3	4	1	1	1	0	1	44.6	27.9	179	15.4	292	4.91	0.76	3.65	0	119
1029	49	1	1.5	1	1	1	0	1	1	42	24	155.9	3.4	264.9	4.37	5.72	2.18	0	68
1030	52	1	4	4	1	1	0	0	3	41	27.8	230.1	6.5	278.6	6.42	2.42	2.3	1	17
1031	53	1	4	3	0	0	1	0	1	4.07	27.6	155	9.9	262	5.25	1.42	4.03	0	103
1032	46	1	6	6	0	0	1	0	1	40.7	28.4	154	5.5	287	5.69	1.48	3.57	1	56
1033	66	0	1.5	1	0	0	1	0	1	42.3	25.7	153	14.3	280	7.1	1.2	2.99	1	53
1034	41	1	3	5	0	0	1	0	1	42.3	23.9	225	12.96	385	7.32	1.28	3.4	1	65
1035	38	1	5	6	0	0	1	0	1	42.8	30.5	151	19.9	188	4.84	0.89	2.19	0	103
1036	36	1	4	0	0	0	1	0	1	46.5	26.1	275	25.9	182	7.1	2.13	2.6	0	33
1037	59	0	2	0	0	0	1	0	1	47.5	28.9	198	6.4	377	7.78	0.98	3.83	1	56
1038	37	1	7.5	6	0	0	1	0	2	20.6	30	147	19.4	327	5.12	1.07	3.95	0	102
1039	68	0	5	0	0	0	1	0	2	38.3	21.7	228	6.7	252	4.96	0.56	3.01	0	123
1040	45	1	5	6	0	0	1	0	1	39.5	30.5	152	11.53	274	4.39	1.18	2.36	1	71
1041	48	1	3	5	0	0	1	1	1	39.6	27.7	144	14.1	360	5.1	1.07	2.84	1	41
1042	49	1	1.5	5	0	0	1	0	3	40.3	27.6	183	23.6	268	4.92	1.54	3.33	1	41
1043	51	1	2.5	1	0	0	1	0	1	40.4	30.6	172	13.8	316	5.56	1.16	2.22	1	28
1044	53	1	3.5	8	0	0	1	0	1	40.9	31	170	11.9	241	4.93	1.51	2.54	0	8
1045	51	1	2.5	0	0	0	1	0	1	41	30.3	184	25.88	283	5.88	1.43	2.41	0	127
1046	53	1	2.5	0	0	0	1	0	3	41	27.4	158	11.5	251	5.14	0.82	2.92	0	105
1047	39	1	4.5	4	0	0	1	0	1	41.1	29.9	142	10.7	276	5.06	0.57	2.9	0	114
1048	63	0	5	20	0	0	1	0	1	41.3	24.1	164	22.9	310	5.93	1.71	3.9	1	24
1049	36	1	3	4	0	0	1	0	1	41.6	27.6	140	15.23	237	3.79	0.76	2.94	0	144
1050	57	0	2	0	0	0	1	0	1	41.9	37.9	205	15.86	234	5.24	1.3	2.73	0	86
1051	37	1	6	0	0	0	1	0	1	41.9	23.9	110	9.8	194	4.07	2.72	1.56	0	84
1052	43	1	1.2	2	0	0	1	0	1	42.3	25.5	177	30	271	3.68	0.7	3.14	0	101
1053	64	0	3	1	0	0	1	0	1	42.4	26.4	159	14.6	359	6.07	1.26	3.95	0	126
1054	49	1	1.8	5	0	0	1	0	2	42.6	25.6	163	11.8	334	6.81	1.59	2.97	0	20
1055	52	1	3	20	0	0	1	0	2	42.6	25.3	237	6.1	311	3.85	0.94	3.5	1	44
1056	69	0	1.5	0	0	0	1	0	3	42.7	24.7	174	12.2	297	5.56	1.29	3.8	0	92
1057	52	1	3.5	0	0	0	1	0	1	42.8	27.4	311	15.04	352	8.67	2.96	2.44	0	132
1058	60	0	2	3	0	0	1	0	1	42.8	25	151	10.2	216	4.78	1.29	3.06	0	122
1059	47	1	1	1	0	0	1	0	1	43	32.7	172	8.5	247	4.54	1.5	2.2	0	126
1060	49	1	4	2	0	0	1	0	1	43.1	28.3	135	12.8	221	3.78	0.5	3.52	0	36
1061	49	1	3	9	0	0	1	0	2	43.1	32.6	119	13.8	224	4.87	0.93	2.72	0	74
1062	45	1	2	2	0	0	1	0	2	43.3	35	131	14	269	5.83	0.85	2.78	0	43
1063	50	1	2.5	1	0	0	1	0	1	43.4	29.5	192	11	221	5.89	1.19	4.02	0	109
1064	36	1	2	20	0	0	1	0	1	43.4	25.7	170	15.2	301	4.93	1.37	3.07	0	6
1065	62	0	1	0	0	0	1	0	1	43.5	24.5	228	8.4	306	6.60	1.2	3.23	0	123
1066	49	1	6	9	0	0	1	0	1	43.5	29	127	11.4	249	5.55	0.91	3.30	1	24
1067	62	0	2.5	0	0	0	1	0	2	43.6	27.9	235	8.8	196	6.02	2.2	2.69	0	4
1068	43	1	3.5	0	0	0	1	0	1	43.9	25.8	167	19.2	190	5.65	0.82	3.43	0	100
1069	49	1	2	0	0	0	1	0	2	43.9	33.5	154.7	10.9	253.1	5.37	1.24	2.14	0	4
1070	57	0	5	0	0	0	1	0	1	44	32	203	26.7	363	5.07	1.05	2.79	1	16
1071	46	1	2.5	0	0	0	1	0	2	44.2	30.1	159.3	11.5	486.1	5.84	1.79	2.69	0	48
1072	48	1	1.5	0	0	0	1	0	3	44.5	25.5	144	14.7	206	4.85	0.7	2.87	0	103
1073	54	1	2	16	0	0	1	0	3	44.5	28	177	20.4	525	6	0.97	4.56	1	84
1074	50	1	3	0	0	0	1	0	2	44.7	30.8	176	14.2	282	4.5	1.15	2.77	0	94
1075	46	1	5	5	0	0	1	1	2	44.8	29.6	205	7.1	172	4.29	0.9	2.88	0	48
1076	52	1	8	15	0	0	1	0	1	45.2	32.7	122	11.29	367	5.96	1.12	2.67	1	27
1077	64	0	1.5	0	0	0	1	0	3	45.3	29.9	157	13	280	6.57	1.49	3.66	0	102
1078	47	1	3	12	0	0	1	0	1	45.5	27.9	140	19.3	301	5.26	0.92	2.87	0	117
1079	52	1	2.5	0	0	0	1	0	1	45.7	20.9	129	12.1	301	6.03	0.7	3.03	0	19
1080	63	0	1.5	0	0	0	1	0	3	45.7	32.4	223	15.3	393	5.35	1.66	2.82	0	96
1081	58	0	1	40	0	0	1	0	3	45.7	29.9	171	12.3	505	4.08	2.37	2.64	1	36
1082	24	1	7	24	0	0	1	0	3	45.7	29.3	205	10.7	383	5.08	1.8	4.02	1	60
1083	56	0	5	5	0	0	1	0	2	45.9	27.2	165	9.5	396	6.08	0.66	3.85	0	97
1084	62	0	2	1	0	0	1	0	1	46.2	30.5	184	17	231	4.83	0.7	2.77	1	51
1085	59	0	4	2	0	0	1	0	1	46.2	27	164	11	172	5.3	0.91	3.6	0	137
1086	42	1	3.5	0	0	0	1	0	3	47.4	29.4	114	16.5	253.7	5.57	1.4	2.86	0	50
1087	29	1	9.5	3	0	0	1	0	1	47.5	33.6	182	19.8	203	4.07	0.67	2.55	0	65
1088	49	1	4.5	2	0	0	1	0	3	47.7	33.6	180	11.7	226	6.03	1.26	2.65	0	3
1089	51	1	1.5	1	0	0	1	0	1	48	25.9	193	13	357	4.09	1.18	3.49	0	10
1090	58	0	2.5	1	0	0	1	0	3	48.1	28.6	161	12.6	433	5.14	1.57	3.85	0	97
1091	39	1	3.5	6	0	0	1	0	3	48.4	32.4	183	12.9	245	5.85	0.81	2.42	0	97
1092	50	1	4	4	0	0	1	0	1	50.6	32.6	180	19.3	200	5.09	0.67	1.94	1	29
1093	33	1	2.5	0	0	0	1	0	3	52.9	31.1	148	13.4	222	5.15	1.29	2.47	0	101
1094	56	0	4	0	0	0	0	0	3	33.9	25.3	137	10.1	173	4.25	0.9	3.02	0	69
1095	51	1	4.5	1	0	0	0	0	2	35.3	21.7	137	6.2	126	3.23	0.85	3.35	0	97
1096	41	1	2.5	1	0	0	0	0	3	38.3	26.4	133	14.1	176	4.68	0.99	3.12	1	80
1097	41	1	4	0	0	0	0	1	1	38.6	30.9	104	7.4	241	3.52	0.89	2.34	0	104
1098	46	1	1.5	0	0	0	0	0	1	38.8	30.1	144	17	388	4.25	1.71	2.37	0	128
1099	54	1	3	1	0	0	0	0	1	38.9	24	164	8.6	244	4.96	0.98	3.96	0	109
1100	46	1	2	4	0	0	0	0	1	39.3	22.4	349	4.46	210	5.23	0.35	3.35	1	45
1101	54	1	3	0	0	0	0	0	1	39.7	31.6	136	9.5	284	4.76	1.57	2.56	0	117
1102	43	1	5	0	0	0	0	0	2	39.7	31.5	142.1	4.8	217.3	4.08	1.09	2.83	0	65
1103	30	1	1.5	5	0	0	0	0	1	40.5	39.6	218	6.8	294	4.05	0.78	2.61	0	103
1104	45	1	8	18	0	0	0	0	1	40.5	35.1	224	10.83	228	5.13	1.19	2.75	1	12
1105	47	1	2	0	0	0	0	0	1	40.6	24.7	140	7.9	387	4.5	1.68	2.86	0	130
1106	65	0	2	11	0	0	0	0	3	40.6	25.5	128.8	9.8	323.9	3.98	2.56	2.61	0	60
1107	31	1	4	1	0	0	0	0	1	41	27.7	203	12.04	428	5.14	1.55	3.8	0	82
1108	59	0	5	0	0	0	0	0	3	41.8	28.3	137	11.6	321	6.35	1	3.59	0	110
1109	42	1	3	9	0	0	0	0	3	41.9	26.8	131	9.2	207	5.09	1.75	3.2	0	86
1110	55	1	4	0	0	0	0	0	1	42.2	20.6	227	13	357	5.6	0.54	3.28	0	119
1111	56	0	4.5	5	0	0	0	0	3	42.4	29.2	139	7.8	197	5.21	0.84	4.98	0	101
1112	47	1	0.8	0	0	0	0	0	1	42.6	29.4	159	10	246	5.58	1.32	3.09	1	91
1113	44	1	2	0	0	0	0	0	3	42.9	35.9	113	11.6	203	4.73	0.6	2	0	106
1114	56	0	2.3	4	0	0	0	0	1	43.1	20.4	198	16.2	414	6.49	1.01	3.52	1	62
1115	57	0	2.5	0	0	0	0	0	3	43.1	28.4	201	6.5	332	5.26	1.15	4.12	0	90
1116	52	1	2.5	1	0	0	0	0	3	43.5	29	225	14.6	268	5.33	1.39	3.15	1	54
1117	25	1	2.5	2	0	0	0	0	3	43.5	25.8	135	7.1	454	4.86	2.13	2.81	0	33
1118	56	0	4	0	0	0	0	0	3	43.8	22.6	173.3	9.5	401.3	5.82	1.01	3.57	0	73
1119	48	1	3	7	0	0	0	0	1	43.9	28.1	192	12.5	228	5.84	0.86	3.83	0	115
1120	49	1	2	1	0	0	0	0	3	44.5	26.9	161.2	8.4	303.6	5.08	2.04	2.74	0	71
1121	46	1	4	0	0	0	0	0	1	44.7	31.8	239	16.8	405	6.93	1.65	2.54	0	132
1122	38	1	2.5	0	0	0	0	0	3	44.7	31.5	92.4	14.8	246	4.69	0.65	2.56	0	76
1123	34	1	1.2	0	0	0	0	0	1	44.8	22.6	141	9	176	4.61	1.05	4.99	0	126
1124	31	1	3	4	0	0	0	0	1	45	27	141	41.5	397	3.78	1.17	3.13	0	128
1125	45	1	2.5	0	0	0	0	0	3	45.3	32.9	167.2	8.5	364.9	6.48	1.83	2.33	0	70
1126	33	1	0.8	0	0	0	0	0	1	45.4	26.6	97	12.1	320	3.56	2	2.18	0	130
1127	52	1	3.5	0	0	0	0	0	3	46	24.6	160	10.8	290	6.21	1.78	3.09	0	100
1128	59	0	1.5	3	0	0	0	0	3	46	31.7	168.3	11.4	486.3	4.47	1.04	2.24	0	64
1129	42	1	6	9	0	0	0	0	2	46.2	29.5	266	9.4	230	5.94	1.2	3.8	1	33
1130	22	1	2	1	0	0	0	0	2	46.3	30.2	131	13	258	4.63	0.62	2.7	1	59
1131	40	1	2.5	0	0	0	0	0	1	46.4	25.9	133	9.7	289	5.24	1.13	3.94	0	130
1132	50	1	3	0	0	0	0	0	3	46.4	31.5	143	11.8	186	5.97	1.19	2.51	0	101
1133	58	0	2	0	0	0	0	0	1	46.5	29	155	24.1	227	6.28	0.91	3.92	0	88
1134	48	1	1.5	0	0	0	0	0	2	46.8	26.7	150	8.8	302	5.11	0.73	3.23	0	64
1135	40	1	3	0	0	0	0	0	1	46.9	31.4	133	15.3	271	3.71	1.27	2.33	0	132
1136	55	1	3	0	0	0	0	0	3	46.9	24.5	181	19.9	462	5.07	0.89	3.46	0	96
1137	70	0	1.5	4	0	0	0	0	3	46.9	27	210	11.7	292	4.32	1.45	3.04	0	91
1138	60	0	2.5	0	0	0	0	0	1	47	33.4	238	12.7	265	7.94	1.61	2.45	0	120
1139	38	1	11	27	0	0	0	0	1	47.5	29	165	12	281	4.46	0.78	2.85	1	17
1140	44	1	1.5	1	0	0	0	0	3	47.9	22.5	348	12.6	221	4.69	1.19	4.79	0	90
1141	33	1	2.5	0	0	0	0	0	1	48.8	27.2	186	14	427	5.33	1.07	2.85	0	121
1142	44	1	3	1	0	0	0	0	2	49.1	30.6	141	15.3	139	4.09	0.41	2.57	1	71
1143	44	1	4	27	0	0	0	0	3	49.2	33.3	142	13	236	4.6	0.8	2.12	0	83
1144	50	1	1.2	0	0	0	0	0	3	38.8	27.9	172	11.1	221	4.44	1.03	3.23	0	96
1145	58	0	6	10	0	0	0	0	1	39.6	25.2	149	10.93	242	6.22	1.37	3.31	1	44
1146	53	1	6	0	0	0	0	0	2	40.7	24.1	159.6	8	300.6	7.64	1.74	2.92	0	72
1147	56	0	2.5	2	0	0	0	0	2	41.3	28	177	10.7	300	5.05	0.41	3.89	0	110
1148	36	1	2	1	0	0	0	0	1	41.8	28.1	161	8.5	311	4.4	2.54	2.57	1	51
1149	44	1	4	0	0	0	0	1	1	42.5	26	140	9.2	249	4.91	3.96	2.62	0	125
1150	32	1	2.5	0	0	0	0	0	1	43.5	23.9	147	12.7	377	4.67	0.87	3.99	0	9
1151	49	1	4	1	0	0	0	0	1	43.6	26.5	164	9.6	240	5.37	0.46	3.05	1	18
1152	41	1	2.5	0	0	0	0	0	1	44.4	27.4	168	12.7	149	4.78	1.52	3.18	1	59
1153	59	0	2.5	14	0	0	0	0	3	45	28	216	19.5	277	5.71	1.2	4.1	0	88
1154	58	0	4	0	0	0	0	0	1	45.3	22.7	170	19.6	377	5.61	2.13	2.83	0	131
1155	54	1	3	0	0	0	0	0	1	46.1	29.3	177	16.2	334	4.97	0.85	3.65	0	3
1156	39	1	5	2	0	0	0	0	2	46.1	27.9	118	10.4	171	4.07	2.97	2.38	0	56
1157	67	0	2.5	1	0	0	0	0	1	46.9	22.1	170	16.4	383	4.88	2.18	2.49	0	43
1158	39	1	6	9	0	0	0	0	1	47.3	21	184	10	259	4.94	0.91	2.91	1	25
1159	29	1	2	4	0	0	0	0	1	37.9	31.1	141	7.3	254	4.13	0.83	2.6	0	122
1160	48	1	3	2	0	0	0	0	3	39.4	22.8	179	11.7	301	4.55	2.55	2.48	0	109
1161	69	0	5	0	0	0	0	0	1	41	24.8	109	12.3	195	5.5	2.42	2.19	1	79
1162	59	0	3	0	0	0	0	0	2	43.7	27.3	158	10.6	361	5.34	1.34	3.04	0	87
1163	33	1	5	10	0	0	0	0	1	44.3	28.7	172	13.6	423	4.57	0.96	2.88	1	22
1164	30	1	5	13	0	0	0	0	3	44.4	29.9	153	26.1	244	4.29	0.95	3.11	0	106
1165	46	1	2	0	0	0	0	0	3	45.1	31.9	190	14.5	453	5.31	1.85	2.37	0	103
1166	47	1	5	2	0	0	0	0	2	46.4	34	164.6	10.6	202.9	4.53	0.61	2.10	0	64
1167	42	1	2.5	0	0	0	0	0	2	46.5	26.8	165	23.5	281	6.56	0.76	3.52	0	117
1168	47	1	1.5	0	0	0	0	0	2	35.5	21.6	107	8.6	201.6	3.96	1.18	5.47	0	60
1169	51	1	2	1	1	0	0	0	1	42.8	34.6	157	11.6	286	6.66	1.11	3.29	1	76
1170	61	0	3	0	1	0	0	0	1	43.6	30.4	143	12.3	464	4.87	1.47	3.7	0	81
1171	49	1	3	0	1	0	0	0	1	44.6	31.7	166	10.3	238	5.38	1.07	3.78	0	103
1172	51	1	2	0	1	0	0	0	1	44.7	31.2	206	15	277	6.74	1.21	3.27	0	124
1173	57	0	4	31	1	0	0	0	2	42.5	38.6	193.4	8.7	446.4	7.21	1.6	2.89	1	31
1174	55	1	1.5	4	1	0	0	0	1	44.2	21.9	123	7.4	419	4.48	6.33	3.29	0	85
1175	56	0	4	8	1	0	0	0	2	44.3	31.7	145	16.9	340	5.53	1.11	4.43	0	95
1176	70	0	1	0	1	0	0	0	1	45.2	35.5	170	9.9	355	6.61	1.38	3.42	0	109
1177	38	1	1.2	1	1	0	0	0	2	47.2	34.6	181	7	214	4.93	1.8	4.8	0	90
1178	37	1	8	15	1	1	0	0	3	44.5	19.1	168	18.4	187	3.72	2.84	3.31	1	28
1179	61	0	5	5	0	1	0	0	1	41.5	35.8	203	10.9	426	6.52	1.89	3.92	0	133
1180	53	1	3	1	1	1	0	0	2	42.8	41.1	124	10	255	4.78	1.01	2.89	0	85
1181	59	0	2	0	0	1	0	0	2	43.9	25	125	11.4	287	4.61	2.14	2.99	0	98
1182	57	0	3	31	0	1	0	0	2	44.8	35.6	158	12.6	217	6.31	1.1	2.85	1	14
1183	37	1	3	2	0	1	0	0	2	45.8	31.1	171	7.2	292	5.17	0.71	3.22	0	85
1184	44	1	5	1	0	1	0	0	2	46.4	21.9	151	11.4	345	4.81	1.97	3.26	0	92
1185	34	1	5	6	0	1	0	0	2	48	30.3	132	9.8	244	4.74	0.85	3.35	0	96
1186	57	0	1.5	0	0	1	0	0	2	51.8	28	152	13.2	233	6.84	3.94	3.33	0	78
1187	70	0	2.2	1	1	1	0	0	1	38.5	29.9	156	8.7	575	4.79	2.43	3.74	0	96
1188	41	1	2.5	0	1	1	0	0	2	39.6	31.9	194	11	225	4.36	0.72	3.02	1	68
1189	56	0	2.5	0	1	1	0	0	3	39.9	22.5	180	9.7	274	4.25	2.12	3.07	0	96
1190	59	0	1.5	0	1	1	0	0	1	43.8	29.6	153	11.6	391	6.24	2.66	3.49	0	100
1191	42	1	3	3	1	1	0	0	1	44.8	30.5	148	15.9	199	3.03	1.41	3.1	0	84
1192	34	1	3.5	0	1	1	0	0	1	44.9	31.3	132	13.5	358	5.32	0.67	3.03	0	125
1193	51	1	1	1	1	1	0	0	2	45.5	27.8	219	6.9	305	4.61	2.65	2.89	0	102
1194	36	1	2.5	27	1	1	0	0	1	46.4	30.4	158	13.5	314	5.35	0.72	4.2	1	82
1195	48	1	4	0	1	1	0	1	1	50.3	33.1	187	12.9	238	5.86	0.71	3.38	1	112
1196	61	0	2.5	6	1	1	0	0	2	41.1	30.2	190	13.7	275	5.97	1.16	3.35	0	103
1197	55	1	3	0	1	1	0	0	2	41.9	30.1	176	10.4	367	4.2	1.37	3.46	0	95
1198	64	0	1.5	4	1	1	0	0	2	43.5	28.2	148	8.4	204	5.69	2.65	4.59	0	45
1199	31	1	3.5	0	1	1	0	0	2	43.7	31.1	130	20.4	286	5.39	1.08	3.33	0	96
1200	72	0	1.2	0	1	1	0	0	1	44.6	35.3	188	14	312	4.84	0.8	5.58	0	94
1201	78	0	1.3	1	1	1	0	0	1	44.7	31.8	196	18.8	365	7.41	3.31	2.7	1	87
1202	67	0	3	0	1	1	0	0	1	44.8	35.1	165	10.4	386	3.99	1.54	3.51	0	107
1203	68	0	2.5	1	1	1	0	1	1	45.3	31.3	156	14.8	382	4.94	1.77	3.81	0	120
1204	48	1	4	2	1	1	0	0	3	47.1	27.2	182	9.4	282	5.22	4.97	3.54	0	38
1205	60	0	2	1	1	1	0	0	1	41.1	31.3	208	6.7	321	4.27	1.06	3.77	0	84
1206	63	0	4	25	1	1	0	0	3	43.3	31.7	174	8.6	330	5.22	1.39	4.35	1	42
1207	69	0	1.5	0	1	1	0	0	2	44.4	31.5	159	11.6	289	5.56	0.94	5.05	0	49
1208	40	1	1.5	0	1	1	0	0	2	44.5	34.1	99	14.2	181	4.29	0.89	3.59	0	100
1209	70	0	2	1	1	1	0	0	2	45.7	34.8	169.5	11.5	373.3	3.96	5.48	2.6	0	62
1210	71	0	1.8	2	1	1	0	0	2	47.2	37.4	181	8	267	4.84	0.62	3.35	0	84
1211	58	0	1.6	1	1	1	0	0	2	47.5	27.8	166	7.1	483	7.11	3.17	3.52	0	93
1212	54	1	2.5	1	1	1	0	0	3	50	35	152	11.6	321	7.26	0.87	3.25	0	97
1213	38	1	5	1	0	1	0	0	1	43.8	38.8	150	9.3	212	5.31	0.74	4.8	1	27
1214	50	1	2	0	1	1	0	0	2	37.4	24.6	122.9	6.2	198.2	4.54	2	3.05	0	75
1215	48	1	1.5	0	1	1	0	0	2	39.3	32.9	154	16.5	201	5.63	1.11	3.15	0	104
1216	44	1	3	0	1	1	0	0	2	42.1	30.1	141	38.6	268	5.23	1.72	3.73	0	105
1217	50	1	1.5	1	1	1	0	0	2	42.4	37.1	143	14.3	234	5.58	1.34	2.95	1	55
1218	48	1	3	0	1	1	0	0	1	43.4	32	170	11.3	295	5.13	1.08	2.88	0	124
1219	58	0	1	6	1	1	0	0	1	45.3	31.4	159	12.7	317	6.89	1.89	3.84	1	50
1220	49	1	4	0	1	1	0	1	1	45.7	31	194	17.7	203	4.97	0.9	2.95	0	90
1221	50	1	4	2	1	1	0	0	2	46.7	26.1	138.5	6.9	213.1	5.55	2.32	3.62	0	60
1222	43	1	9	8	1	1	0	0	2	44.3	31.8	143	7.2	250	4.25	1.35	3.46	0	82
1223	42	1	2	15	1	1	0	0	2	45	31.9	162.2	7.7	187.5	4.71	0.68	3.84	0	76
1224	68	0	3	30	1	1	0	0	1	45.1	30.7	141	15.7	408	6.58	1.66	2.96	0	121
1225	40	1	1.5	3	1	1	0	0	1	45.2	26.4	148	10.1	217	4.85	3	4.39	0	9
1226	84	0	4	0	1	1	0	0	2	47.3	25	184	8.9	195	5.89	2.33	3.17	0	8
1227	44	1	3	0	1	1	0	0	2	35.2	32.2	128	8	187.2	4.26	0.67	3.31	0	65
1228	55	1	3	0	1	1	0	0	2	39.8	38.4	214	7.4	279	4.29	1.61	3.96	0	105
1229	73	0	2	0	1	1	0	0	2	40.8	24.1	185	12.6	308	5.39	2.05	6.45	0	108
1230	57	0	1	0	1	1	0	0	1	41.8	30.8	179	12.4	169	5.86	0.9	3.2	0	88
1231	66	0	2	0	1	1	0	0	2	42	39.4	161	10	391	5.37	1.67	3.03	0	91
1232	64	0	2	0	1	1	0	0	2	43.4	35.9	174.	9.5	318.7	4.04	1.45	3.16	0	67
1233	40	1	1.5	0	1	1	0	0	2	43.7	20.8	174.8	12.2	361.8	4.85	3.03	3.55	0	83
1234	57	0	3	2	1	1	0	0	2	44	38.6	158	10	268	4.2	1.47	3.09	0	36
1235	39	1	1.5	0	1	1	0	0	2	45.3	31.5	123.8	9.8	240.7	4.7	1.48	2.85	0	72
1236	50	1	2	7	1	1	0	0	3	45.4	26.1	124	8	289.1	3.27	2.14	3.2	0	77
1237	72	0	3.5	0	1	1	0	0	1	46	28.5	172	9	452	6.26	3.09	3.75	0	82
1238	54	1	2	3	1	1	0	0	2	47.4	30.3	221.5	13	361.6	6.12	2.22	2.03	0	56
1239	56	0	2	0	1	1	0	0	1	47.9	34.2	180	18.5	239	5.67	0.83	3.95	0	111
1240	40	1	2.3	8	0	1	0	0	2	45.3	35	143	8.7	266	3.81	0.67	3.46	0	100
1241	73	0	1.5	1	0	1	0	0	3	47.2	35.3	188	8	175	4.8	0.9	3.33	1	32
1242	46	1	2	0	0	1	0	0	1	48.8	32.2	149.2	16.5	254.1	5.01	0.87	3.09	0	57
1243	50	1	2	1	0	1	0	0	2	51.7	29.9	176	15	325	5.74	2.06	3.29	0	103
1244	45	1	1.5	5	1	1	0	0	1	46.4	32.6	233	5.5	344	5.35	1.76	3.83	0	131
1245	62	0	3	1	1	1	0	0	1	42.2	35.4	160	15.1	380	6.02	0.93	3.18	1	63
1246	46	1	2.5	0	1	1	0	0	1	43.6	31.9	140	13.7	182	4.13	0.62	2.93	0	91
1247	48	1	2.8	1	1	1	0	0	2	44.2	33.1	179	8	259	4.41	1.21	3.95	0	87
1248	48	1	1.5	0	1	1	0	0	1	44.9	31.6	140	12.9	252	4.35	0.82	3.41	0	123
1249	43	1	5	0	1	1	0	0	3	45.2	30.8	156	16.9	303	4.15	0.69	5.17	0	104
1250	42	1	2.5	1	1	1	0	0	3	46.1	30.4	119	11.2	196	5.71	1.02	3.07	0	95
1251	48	1	3	19	1	1	0	0	2	40.5	31.3	134	15.2	197	4.66	1.4	2.88	0	57
1252	47	1	2	0	1	1	0	0	1	41.2	32.3	125	6.8	353	5.14	2.14	2.8	0	129
1253	32	1	2.1	0	1	1	0	0	3	41.2	38.2	146	16	396	6.26	1.1	5.74	0	110
1254	46	1	9	2	1	1	0	0	1	42.8	31.4	193	29.9	300	5.62	0.91	5.03	0	84
1255	47	1	1.2	0	1	1	0	0	2	44.5	32.4	153	9.5	298	4.5	1.67	2.91	0	86
1256	51	1	2	1	1	1	0	0	1	46.6	25.9	130	12.4	21	3.7	2.04	3.09	0	90
1257	42	1	1.5	0	1	1	0	0	1	47.2	31.5	132	12.1	218	5.21	0.98	2.87	0	131
1258	49	1	2	7	1	1	0	0	2	51.4	24.9	192.8	9.1	414.8	6.10	2.75	3.43	0	75
1259	56	0	2	0	1	1	0	0	1	39.4	24	132	18.3	326	4.78	2.55	4.7	0	30
1260	58	0	4	2	1	1	0	0	2	40.1	27.3	167.8	12.9	479	3.64	2.45	2.89	0	73
1261	55	1	1.5	0	1	1	0	0	2	40.4	22.9	200	10	313	5.04	1.99	3.03	0	111
1262	74	0	2.2	3	1	1	0	0	2	40.4	22.1	130	6.4	284.9	5.08	3.21	3.61	0	73
1263	51	1	1.5	0	1	1	0	0	2	41	37.4	139	16	311	5.87	0.88	3.9	0	110
1264	45	1	2.0	19	1	1	0	0	1	41	30.3	158	10.5	270	3.94	0.87	3	1	84
1265	42	1	3	3	1	1	0	0	2	41.2	34.2	119	11.5	190	5.04	0.62	2.94	0	105
1266	50	1	1	0	1	1	0	0	2	41.7	35.5	141	15	274	5.96	1.07	2.88	0	82
1267	61	0	2.5	0	1	1	0	0	1	42.1	26.6	174	9.5	276	4.16	2.5	3.43	0	91
1268	36	1	5.5	9	1	1	0	0	2	42.2	33.4	115	18.1	394	5.22	0.96	3.36	1	58
1269	77	0	4	0	1	1	0	0	1	42.3	31.8	108.8	17.8	267.5	4.79	1.73	3.06	0	71
1270	49	1	8	5	1	1	0	0	1	42.4	27.5	126	12.7	263	4.25	2.85	3.68	0	127
1271	47	1	1.2	0	1	1	0	0	1	42.7	35.3	137	20.5	229	5.51	0.96	3.35	0	58
1272	60	0	2	0	1	1	0	0	2	44.2	28	156.9	10.9	248.9	6.2	2.06	3.75	0	53
1273	53	1	2	0	1	1	0	0	2	44.2	39.9	209	17.9	132	5.46	0.75	3.06	0	49
1274	68	0	1.5	2	1	1	0	0	2	44.4	33.1	165	12.5	368.2	6.42	1.98	2.3	0	64
1275	49	1	1.5	0	1	1	0	0	1	45.5	33.5	202	18.4	346	3.21	0.9	3.91	0	109
1276	70	0	1.5	0	1	1	0	0	2	45.6	30.4	215.9	8.8	323.9	5.24	0.97	3.2	0	79
1277	42	1	2	0	1	1	0	0	2	46.2	32.2	152	12	375	4.46	0.48	3.01	0	86
1278	57	0	4	11	1	1	0	0	3	46.3	30.6	151	7	285	6.49	3.94	2.45	0	81
1279	45	1	3	0	1	1	0	0	2	46.8	31.7	134.9	9.6	354.5	6.17	0.89	2.86	0	64
1280	36	1	1.5	0	1	1	0	0	2	47.6	31.1	105	8	343	4.37	0.82	2.98	0	83
1281	44	1	3	0	1	1	0	0	2	48.3	30.3	176.7	13.2	306	4.52	2	2.21	0	46
1282	55	1	1.8	0	1	1	0	0	2	49.3	31.6	133	20.1	316	6.09	1.85	3.22	0	96
1283	56	0	3	2	1	1	0	0	2	52.5	33.7	158	14.5	383	8.43	1.33	3.77	0	93
1284	57	0	2	25	1	0	0	0	3	40.5	31.2	171	10.3	282	6.13	.95	3.23	1	61
1285	46	1	5	0	1	0	0	0	1	43.8	30.7	190	17.6	319	5.8	0.98	2.91	0	112
1286	65	0	2.5	27	1	0	0	0	1	40.7	31.7	134	8.83	322	5.07	0.87	3.16	1	78
1287	65	0	2	1	1	0	0	0	1	36.3	39.6	154	7.3	356	4.4	0.64	4.19	0	118
1288	67	0	1	1	1	0	0	0	1	43.2	27	156	13.7	341	9.21	4.06	4.22	0	89
1289	62	0	3	0	1	0	0	0	1	50.5	26.8	145	11.2	436	6.32	2.18	3.08	0	122
1290	51	1	2.5	3	0	1	0	0	2	42.1	30.1	154	7.5	231	3.48	1.89	3.4	0	72
1291	31	1	3.5	20	1	1	0	0	3	69	42.1	115	26.9	246	3.98	0.79	2.86	1	23
1292	72	0	2.5	0	1	1	0	0	1	37.7	25.2	157	13.1	303	5.76	2.07	3.06	0	121
1293	70	0	2	0	1	1	0	0	2	41.5	33.6	186.9	8.9	247.4	5.39	0.74	3.6	0	57
1294	40	1	1.5	0	0	1	0	0	1	52.9	34	150	13	279	4.64	0.62	4.07	0	94
1295	52	1	2	0	1	1	0	0	3	47.2	32.2	142	13.4	355	5.37	2.03	2.82	0	106
1296	47	1	2.8	4	1	1	0	0	2	38.9	30.8	162	10	189	5.15	0.78	4.32	0	77
1297	55	1	1.5	20	1	1	0	0	3	42	26.5	151	8.6	277	4.81	4.94	4.02	1	36
1298	57	0	2	16	1	1	0	1	3	44.5	34.9	201	20	254	4.23	1.33	3.53	0	20
1299	49	1	6	6	1	1	0	0	1	45.1	33.6	160	13.8	185	4.53	0.67	3.88	1	26
1300	63	0	3	4	1	1	0	0	1	47.2	28	186	13.3	338	5.73	2.26	3.18	0	98
1301	33	1	4	3	1	1	0	0	1	38.2	27.3	163	11.8	397	5.79	4.63	3.15	0	135
1302	45	1	2.5	0	1	1	0	0	2	44.6	33.7	151	23.4	362	5.76	1.03	3.36	0	119
1303	54	1	3	1	1	1	0	0	3	37.6	33	181	9.8	230	4.96	0.67	4.26	0	110
1304	49	1	1	0	1	1	0	0	2	48.3	35.3	141	9.8	398	4.07	1.15	3.46	0	91
1305	51	1	2.5	6	1	1	0	0	1	42	27.2	159	12.5	308	4.35	2.1	2.86	0	129
1306	30	1	3.5	4	1	1	0	0	1	43.5	31.4	184	16.3	313	4.46	1.18	2.95	0	55
1307	57	0	1.5	7	1	1	0	0	1	44.9	25.3	201	14.9	292	5.23	15.8	3.29	0	60
1308	61	0	3.5	1	1	1	0	0	1	45.4	31	189	15.13	370	6.84	0.78	2.97	0	133
1309	47	1	2	0	1	1	0	1	1	47.2	33.5	172	12.95	277	4.77	0.67	3.06	0	140
1310	44	1	2.5	1	1	1	0	0	1	47.2	30.1	177	15.2	225	4.61	0.93	3	0	103
1311	64	0	3	4	1	1	0	0	2	47.4	31.3	205	13	490	6.34	1.17	3.82	0	70
1312	67	0	2	5	1	1	0	0	2	47.1	25.6	186.6	8.8	325.1	5.83	3.98	2.9	1	47
1313	73	0	2	12	1	1	0	0	2	47.1	25.6	186.6	8.8	325.1	5.83	3.98	2.9	0	68
1314	85	0	4	0	1	1	0	0	2	35.3	25.2	208.1	6.6	520.3	6.28	1.98	4.4	1	25
1315	89	0	9	0	1	0	0	0	2	39	37.1	139	12.2	441	5.17	0.67	4.93	1	76
1316	43	1	5	0	1	0	0	0	2	41.1	34	166	11.6	222	3.94	1.78	3.08	0	106
1317	43	1	2.2	0	1	0	0	0	3	44.3	34.4	152	11	376	3.86	1.51	3.28	0	88
1318	53	1	2	1	1	0	0	0	3	46.1	39.5	228.7	17.6	249	6.79	1.06	3.212	1	30
1319	56	0	4	13	1	0	0	0	2	42.9	39.2	189.0	7.1	244.8	4.66	1.86	2.86	0	53
1320	50	1	2.5	0	1	0	0	0	1	45.9	33.2	169	10.2	295	5.27	1.47	2.97	0	124
1321	48	1	5	8	1	0	0	0	2	47.4	33.5	195	12.1	212	4.91	2.08	2.42	0	100
1322	62	0	5	17	1	0	0	0	3	38.8	32.8	152	10.1	281	4.89	1.67	2.95	0	65
1323	61	0	3	24	1	0	0	0	2	40.6	45.6	201	8.2	341	4.01	1.22	2.89	0	95
1324	54	1	4	4	1	0	0	0	2	41.6	31.1	169.1	9	288.6	4.68	1.69	3.60	1	30
1325	55	1	3	13	1	0	0	0	3	43.9	26.9	163.4	5.3	322.8	4.88	2.27	2.93	0	78
1326	73	0	2	4	1	0	0	0	3	44.9	30.3	152.5	8.4	461.1	4.61	1.61	3.01	0	81
1327	61	0	5	6	0	1	0	0	3	42.3	33.6	213	18.8	336	4.45	0.92	3.68	1	46
1328	52	1	3	3	0	1	0	0	2	44.9	26.9	150	9.3	357	6.12	3.01	2.97	0	110
1329	57	0	4	0	0	1	0	0	3	46.2	30.5	152	15	347	5.15	3.08	2.28	0	86
1330	42	1	3	2	0	1	0	0	2	46.7	32.9	186	12.9	355	6.45	0.91	3.01	0	94
1331	60	0	4	0	0	1	0	0	2	46.9	22.9	171.1	12.1	243.9	5.72	2.04	2.96	0	63
1332	51	1	3	1	1	1	0	0	3	40.9	35.2	163.8	14.6	195.9	6.3	1.23	3.06	0	66
1333	47	1	6	11	1	1	0	0	2	41.9	25.4	123	13.2	315	5.36	2.68	3.55	0	99
1334	52	1	1.5	7	1	1	0	0	1	44.6	34.2	187	9.4	298	5.46	0.67	3.35	0	117
1335	57	0	3.5	0	1	1	0	0	3	47.8	22.3	181.3	10.5	296.2	4.94	3.92	2.93	0	78
1336	59	0	2.5	2	1	1	0	0	1	42.5	30.5	205	12.9	731	5.91	1.42	4.19	0	114
1337	57	0	1.5	0	1	1	0	0	2	43.4	32.7	199	9.3	337	5.38	1.92	4.52	0	81
1338	72	0	2	0	1	1	0	0	3	41	33.2	159	11.3	233	4.65	0.66	3.29	0	91
1339	50	1	1.5	1	1	1	0	0	2	44.4	30.3	134	14.4	339	4.81	1.18	2.94	0	111
1340	52	1	4	14	1	1	0	0	2	46	34	164.6	12.4	408.6	6.51	2.42	2.16	0	68
1341	31	1	5	10	1	1	0	0	2	46.4	36.2	210.5	11.1	331.8	3.97	1.23	3.06	1	29
1342	54	1	2.5	0	1	1	0	0	2	46.6	30.1	208	16	300	4.65	1.26	3.02	0	84
1343	56	0	4	5	1	1	0	0	2	46.7	21.4	213.2	11.6	337.2	5.34	2.44	3.49	1	19
1344	50	1	2	1	1	1	0	0	2	48.6	24.4	188.5	12.5	313.1	4.82	2.2	2.92	0	72
1345	57	0	7	10	0	1	0	0	2	43.2	32.9	221.7	14.8	310	6.49	1.17	4.31	1	11
1346	57	0	3	18	0	1	0	0	2	43.5	33.1	179	8	221	5.95	0.91	3.3	0	88
1347	42	1	4	5	0	1	0	0	3	47.7	31.6	143	10.7	249	4.8	1.86	2.91	0	15
1348	35	1	2.5	0	1	1	0	0	3	45.7	40.2	151	19.9	267	5.56	1.58	3.27	0	35
1349	37	1	3.5	3	1	1	0	0	2	46.2	30.4	162	9.5	198	5.35	1.34	3.72	1	45
1350	52	1	2.5	1	1	1	0	0	2	47.5	35.2	157.5	9.4	370	5.88	1.81	3.06	0	57
1351	56	0	6	1	1	1	0	0	3	45.4	35.3	163	9.6	329	6.83	1.63	3.64	0	103
1352	42	1	2.5	0	1	1	0	0	2	45.5	34.4	149.6	19.1	288.4	6.34	1.97	2.42	0	57
1353	70	0	2.5	0	1	1	0	0	3	41.4	32.5	138.7	18.3	485.3	6.78	1.65	3.75	1	59
1354	59	0	1	0	1	1	0	0	2	44.9	21	121.1	12.8	384.5	6.05	2.52	3.26	0	79
1355	68	0	2	0	1	1	0	0	2	45	29.4	145	9.2	350	5.03	2.88	3.54	0	89
1356	54	1	3	0	1	1	0	0	2	45.5	30.2	154	12.9	333	5.32	1.43	3.56	1	82
1357	48	1	2.5	7	1	1	0	0	2	47.3	31.6	176	19.8	278	5.03	0.95	3.08	1	67
1358	58	0	1.5	0	1	1	0	0	3	48.6	31.3	156.0	11.2	303.2	4.37	2.73	2.5	1	42
1359	49	1	2.5	0	0	1	0	0	2	43.8	29.1	121	10.5	296	3.94	2.6	3.07	0	91
1360	40	1	2	1	0	1	0	0	3	45.6	34.7	159	12.7	194	5.65	1.31	3.89	0	95
1361	57	0	2	0	0	1	0	0	2	46.3	30.2	189	17.7	353	6.62	1.53	4	0	106
1362	48	1	4	5	0	1	0	0	3	48.8	34.9	166	15.7	210	5.06	1.8	2.86	0	97
1363	54	1	4	1	1	1	0	0	2	41.3	32.3	173	9.7	312	4.72	1.51	3.48	1	33
1364	45	1	3	0	1	1	0	0	3	42.1	34.9	227	12.2	155	5.73	1.02	4.32	0	109
1365	59	0	5	0	1	1	0	0	3	43.2	35.9	206	11.6	249	6.13	0.99	3.55	0	108
1366	40	1	2.5	4	1	1	0	0	3	44.2	31	101	21.6	308	6.12	1.13	2.95	0	117
1367	44	1	3.5	1	1	1	0	0	3	45.6	32.3	181	13.5	293	5.16	1.38	2.98	0	91
1368	46	1	2.5	0	1	1	0	0	2	46.5	31.4	167	22.2	230	7.47	1.4	3.86	1	77
1369	43	1	1.5	1	1	1	0	0	2	39.2	30.9	114	11.5	188	4.06	0.9	2.98	0	108
1370	74	0	2	0	1	1	0	0	2	41.4	31.6	163	6.3	498	4.41	1.79	4.56	0	101
1371	35	1	2.5	7	1	1	0	0	3	45.2	31.9	145	24.3	152	4.98	0.6	3.78	1	17
1372	48	1	3	0	1	1	0	0	2	45.5	30.1	146.6	21.5	317.2	4.89	0.6	2.91	0	55
1373	68	0	2.5	2	1	1	0	0	2	46.8	31.3	207	19.6	517	5.06	1.92	3.16	0	101
1374	70	0	3.5	4	1	1	0	0	2	36.7	36.3	258	8	529	5.13	0.71	3.86	0	85
1375	48	1	3	0	1	1	0	0	3	41.1	34	145	17.8	290	6.23	0.87	2.98	0	104
1376	50	1	2	0	1	1	0	0	1	41.9	31.7	180	14.5	206	4.36	1.48	3.66	0	120
1377	71	0	3	0	1	1	0	0	3	42.9	42.7	190	18.8	432	5.73	1.7	4.26	1	26
1378	68	0	1.5	0	1	1	0	0	1	43.6	31.2	174	12.3	245	5.05	1.61	3.62	0	116
1379	54	1	2.5	0	1	1	0	0	2	43.6	39	170	18.1	321	6.67	1.49	4.26	0	104
1380	50	1	1.5	0	1	1	0	0	2	43.9	22.6	134.9	10.2	296.9	3.82	2.55	3.2	0	78
1381	40	1	2	7	1	1	0	0	2	44.5	29.6	127	11.8	372	4.94	2.19	2.97	0	110
1382	40	1	3	0	1	1	0	0	3	45	38	154	8.1	283	5.99	1.59	3.71	0	45
1383	64	0	2	0	1	1	0	0	2	45.1	36.1	179.6	8.5	391.8	5.56	1.56	3.75	0	69
1384	41	1	2	7	1	1	0	0	2	45.5	28.9	170.3	8.0	225	5.18	2.08	2.89	0	66
1385	54	1	1.5	0	1	1	0	0	1	45.6	31.8	189	20	199	5.37	0.57	2.88	0	116
1386	37	1	2	0	1	1	0	0	2	46.1	36.6	116.7	18.4	321.7	3.15	1.14	2.86	0	64
1387	42	1	2.5	0	1	1	0	0	1	47	30.7	160	17.4	264	4.44	1.38	3.01	0	111
1388	33	1	4	3	1	1	0	0	2	47.1	32.8	135	10	265	4.77	1.82	3.6	0	74
1389	64	0	4	0	1	1	0	0	2	47.6	27.8	167.0	13.5	387.6	8.09	3.51	3.17	0	74
1390	38	1	1	3	1	1	0	0	2	47.8	35.2	142.4	13.6	255.9	7.15	0.89	3.28	0	62
1391	43	1	8	11	1	1	0	0	3	48.1	34.9	137	20.5	134	5.6	1.59	3.05	0	103
1392	56	0	2	0	1	1	0	0	3	48.3	32.4	168	12.3	237	7.85	1.25	4.95	0	27
1393	48	1	5	15	1	1	0	0	3	48.7	35.7	163	13.2	236	6.31	0.98	3.01	1	43
1394	38	1	1.5	0	1	1	0	0	2	49.6	37.4	194.4	7.9	354.9	5.54	0.67	3.31	0	64
1395	53	1	1.1	0	1	0	0	0	3	41.8	34.9	184	7.1	230	3.98	3.02	0.89	0	90
1396	52	1	2.5	2	1	0	0	0	2	42.1	30.1	145	13	244	4.59	1.15	2.89	0	102
1397	57	0	3	0	0	1	0	0	3	45.6	30.2	167	11.9	326	5.69	1.57	3.18	1	65
1398	68	0	3	2	1	1	0	0	3	41.5	32	171	4.6	370	5.22	4.48	2.29	0	96
1399	47	1	1.5	5	1	1	0	0	3	40.2	37.7	164	13.6	319	5.61	1.06	3.06	0	109
1400	48	1	4	0	1	1	0	1	1	42.3	32.2	145	13.8	337	5.13	1.23	3.33	0	4
1401	31	1	3	0	1	1	0	0	1	43	36.2	126	14.5	266	4.01	0.88	3.15	0	112
1402	35	1	3	0	1	1	0	0	1	51.8	31.9	167	13.6	337	4.69	1.45	3.59	0	103
1403	54	1	3	2	1	1	0	0	1	42.1	32.2	156	19.3	272	4.36	0.55	3.1	0	112
1404	25	1	3	11	1	1	0	0	3	55.6	30.9	140	15.7	149	4.25	0.72	3.06	0	6
1405	50	1	2.5	1	1	1	0	0	3	48.3	32.1	164	11	357	5.37	2.98	2.37	0	26
1406	50	1	4	0	1	1	0	0	2	42.3	32.8	145.9	5.7	303.9	5.63	3.8	2.38	0	47
1407	68	0	2.3	0	1	1	0	0	1	44.5	31.3	188	18.5	192	4.2	0.96	3.64	0	91
1408	53	1	2	0	1	1	0	0	2	44.6	33	149	9	371	4.65	3.29	2.22	0	82
1409	74	0	1.5	0	1	1	0	0	3	48.9	28.5	251	11.7	384	5.93	2.63	3.98	0	87
1410	50	1	1.5	0	0	1	0	0	3	42.9	21.0	113	6.0	393.3	4.5	3.33	3.68	0	82
1411	41	1	2	4	0	1	0	0	1	43.9	32.3	141	6.2	300	4.09	0.86	3.1	0	112
1412	37	1	4	3	1	1	0	0	2	43.8	34.4	139	12.5	299	4.14	1.4	3.22	0	94
1413	36	1	1.5	7	1	1	0	0	3	45.7	34.8	146	15.3	234	5.26	0.67	3	0	42
1414	75	0	4	2	1	1	0	0	3	39	28.7	157	16.5	357	5.36	2.16	3.57	0	109
1415	44	1	1	0	1	1	0	0	2	45.8	30.8	156	14	286	4.34	2.28	2.42	0	85
1416	64	0	2	0	1	1	1	0	3	50.5	34.3	178	18.9	303	8.11	1.34	4.26	0	102
1417	72	0	2	3	1	0	0	0	1	37.7	34.8	207	6.8	336	4.76	1.32	4.74	1	38
1418	62	0	3	3	1	0	0	0	3	39.3	30.7	187	6.9	321	4.67	0.75	3.44	1	39
1419	47	1	2.5	3	1	0	0	0	2	44.9	34.6	190	11.3	314	7.4	1.67	3.75	1	45
1420	45	1	4	4	0	1	0	0	1	41.7	27.5	221	5.9	325	4.06	2.63	2.84	1	22
1421	52	1	0.7	0	0	1	0	0	2	47.7	30.2	160	11.8	308.2	4.89	0.7	3.68	0	72
1422	70	0	4	6	1	1	0	0	3	39.9	26.7	127	7.4	345	5.76	2.24	3.94	1	107
1423	52	1	2	7	1	1	0	0	2	49.9	32.9	156	12.7	374	4.67	1.56	5.37	0	60
1424	46	1	2.5	23	1	1	0	0	1	47.3	34.8	191	14.2	229	4.86	1.66	3.06	0	130
1425	60	0	2.5	0	0	1	0	0	2	44.7	27.9	155	10.4	183	6.46	2.25	3.17	0	93
1426	53	1	6	16	0	1	0	0	1	45.3	31.1	169	9.02	237	4.1	0.51	3.09	0	132
1427	33	1	2.5	1	0	1	1	0	3	46	30.8	158	15.5	199	6.13	0.76	3.6	0	112
1428	48	1	1	1	0	1	0	0	1	49	32.5	220	11.2	319	5.71	1.74	3.46	0	130
1429	54	1	3	0	1	1	0	0	1	48.3	34	191	14.4	286	5.52	1.57	3.78	0	117
1430	70	0	2	0	1	1	0	0	3	45.9	35.1	204	9	440	5.46	0.68	5.17	1	22
1431	44	1	4	2	1	1	0	0	1	43.7	31.9	134	5.4	234	3.83	1.07	3.03	0	117
1432	46	1	2	0	1	1	0	0	2	44	32.8	161	5.8	299	6.27	1.15	3.09	0	66
1433	40	1	3	3	1	1	0	0	1	44.7	44.8	156	18.7	234	3.83	1.06	2.89	0	130
1434	55	1	3	8	0	1	0	0	1	45.1	29.5	178	14.8	286	5.07	2.17	3.9	1	80
1435	48	1	3	4	1	1	0	0	1	40.7	36.7	173	12.93	206	5.41	0.9	3.22	0	138
1436	46	1	2.2	6	1	1	0	1	1	47.5	34.4	156	33.7	215	5.19	0.7	2.9	0	113
1437	33	1	4	1	1	1	0	0	1	46.1	30.5	295	33.9	246	7.82	1.13	3.04	1	116
1438	47	1	1.5	3	1	1	0	0	3	44.3	39.3	180	16.1	354	4.81	0.89	3.88	0	107
1439	51	1	3	0	1	1	0	0	2	46.4	34	156	14.6	259	5.98	0.8	3.42	0	78
1440	45	1	5	2	1	0	1	0	2	42.7	33.7	125	8.3	290	6.25	1.27	3.31	0	89
1441	42	1	1.5	0	1	0	1	0	1	43.1	34.5	147	5.3	246	4.67	8.45	2.26	0	118
1442	49	1	2	9	1	0	1	0	3	45.7	32.6	155	8	271	3.81	2.43	2.47	1	58
1443	52	1	2.5	4	1	0	1	0	2	45.8	33.3	194	19.8	260	4.24	0.5	3.05	0	79
1444	60	0	3.5	0	0	1	1	0	2	35.3	22.3	257	3.7	642.7	9.79	2.58	3.41	0	75
1445	51	1	4	4	0	1	1	0	2	39.6	43	167	13.9	522.2	4.74	1.13	3.63	1	9
1446	38	1	6	27	0	1	1	0	2	40.8	23.3	340	11.3	430	4.81	2.65	4.45	1	11
1447	45	1	4	13	0	1	1	0	1	41.3	34.1	201	15.5	254	4.91	1.36	3.66	0	3
1448	48	1	5	5	0	1	1	0	2	41.9	26.9	154	14.4	267	4.5	2.37	2.84	1	30
1449	52	1	2.5	8	0	1	1	0	2	43.1	27.3	170	14.7	215	5.69	2.85	3.39	1	41
1450	50	1	4	1	0	1	1	0	3	43.4	33.2	201	15.8	218	5.12	0.85	2.88	1	35
1451	40	1	1.5	0	0	1	1	0	1	43.7	32.9	131	17.4	254	3.78	0.33	3.36	0	114
1452	33	1	5	5	0	1	1	0	3	44.8	38.1	158	16.9	259	3.77	0.87	4.63	1	6
1453	26	1	3	1	0	1	1	0	2	45.4	31.8	142	12.3	234	4.76	0.9	2.91	0	58
1454	44	1	3	0	0	1	1	0	3	45.7	31	108	12.6	242	4.32	0.66	3.36	1	52
1455	38	1	2	0	0	1	1	0	2	49.7	34.2	125	33.5	156	4.99	0.73	3.24	1	55
1456	40	1	2	1	1	1	1	0	1	40.3	33.6	139	9.97	244	3.76	1.29	4.41	0	127
1457	44	1	2	0	1	1	1	0	1	44.2	35.2	170	13.3	262	5.91	1.68	3.29	0	121
1458	38	1	2.5	0	1	1	1	0	3	44.5	32.5	208	10	149	3.88	0.78	2.95	0	46
1459	63	0	3	19	1	1	1	0	3	45.7	31.9	202.8	11.8	270.5	6.63	1.01	3.15	0	80
1460	43	1	6	2	1	1	1	0	3	45.8	32.4	187	11.5	256	4.06	0.79	3.41	0	83
1461	49	1	2	0	1	1	1	0	2	41.6	42.5	156	9.2	284	4.63	0.72	2.95	0	65
1462	67	0	3	0	0	1	1	0	3	37.9	36.5	156	10	553	5.48	1.72	5	1	85
1463	56	0	5	9	0	1	1	0	1	40.9	29.2	150	13.39	383	5.68	3.55	3.93	1	81
1464	68	0	4.5	34	0	1	1	0	2	41.4	33.8	257	11	260	5.9	2.36	2.62	0	82
1465	60	0	4	0	0	1	1	0	2	44	31.9	264	14	362	5.25	1.29	3.43	0	85
1466	58	0	1	0	0	1	1	0	2	44.8	30.1	177.5	7.7	309.7	4.88	1.22	2.96	0	75
1467	50	1	0.8	0	0	1	1	0	3	45.5	33	176	7.1	383	3.54	1.1	2.92	0	60
1468	27	1	2	18	0	1	1	0	3	46.4	31.9	181	10	387	6.35	1.23	3.09	0	81
1469	53	1	3	0	0	1	1	0	2	47.6	31.3	167	10.4	348	5.07	1.28	4.07	0	49
1470	41	1	1	0	0	1	1	1	1	49	35.4	128	18.2	150	5.59	0.57	3	0	81
1471	35	1	3	6	1	1	1	0	2	49.2	33.4	152	32.5	225	5.02	0.88	3.25	0	109
1472	54	1	2	0	1	1	1	0	3	18.8	32.5	139.7	27.1	435.7	3.44	6.56	2.77	0	57
1473	53	1	2	16	1	1	1	0	3	42.7	27.8	168	14.	219	6.45	2.34	2.84	0	91
1474	57	0	2	0	1	1	1	0	3	48.2	37.8	207	13	292	5.6	1.27	3.33	0	82
1475	57	0	2	3	0	1	1	0	3	45.3	32	253	12.9	244.3	5.28	0.83	4.71	0	114
1476	44	1	5	0	0	1	1	0	3	48.4	33.5	153.4	13.6	308	4.9	0.69	3.16	0	65
1477	48	1	3	0	0	1	1	0	3	49	32.5	136	11	239	5.5	0.63	2.85	0	80
1478	46	1	2	0	1	1	1	0	3	38.9	31.4	157	7.6	314	3.74	2.27	2.65	0	112
1479	50	1	3	11	1	1	1	0	3	40.5	35.4	209	12.6	263	7.96	0.71	8.1	1	34
1480	52	1	4	22	1	1	1	0	2	42.5	31.4	181.8	4.9	332.2	5.76	2.39	2.65	1	23
1481	50	1	2	15	1	1	1	0	3	44.7	31.2	148	7.4	327	5.44	1.38	3.17	1	24
1482	44	1	2	7	1	1	1	0	3	44.2	45.3	155	9	91	4.67	1.19	4.37	0	83
1483	67	0	3	0	1	1	1	0	1	47.9	35	206	22	203	5.21	1.34	2.91	0	89
1484	55	1	3.5	1	1	1	0	0	3	41.7	26.1	216.9	8.6	266.9	6.9	4.92	3.55	1	60
1485	48	1	2.5	0	0	0	1	0	1	41	32	151	12.5	231	4.64	0.52	4.03	0	120
1486	43	1	5	9	0	0	1	0	1	45.5	38	163	17.8	417	4.55	1.63	3.14	0	125
1487	48	1	3	15	0	0	1	0	1	36.4	30.8	113	13.7	177	3.72	0.52	2.96	0	8
1488	63	0	3	18	0	0	1	0	1	40	34.5	159	12.75	294	5.01	1.73	3.19	1	38
1489	74	0	2	1	0	0	1	0	3	40.1	31.2	152	9.3	310	6.08	1.65	3.55	1	46
1490	53	1	4.5	19	0	0	1	0	1	40.3	27.2	159	10.5	239	5.73	4.59	4.4	1	19
1491	55	1	0.5	4	0	0	1	0	1	40.6	32.3	194	8.6	285	4.41	1.96	2.82	0	63
1492	60	0	3	6	0	0	1	0	2	41.2	30.4	146	17.3	291	6.12	0.95	4.41	1	35
1493	40	1	2	0	0	0	1	0	1	41.5	30.7	141	6.1	315	3.97	1.36	3.46	1	38
1494	66	0	3	0	0	0	1	0	1	41.6	31.6	122	18.3	336	6.21	3.17	2.8	0	111
1495	50	1	2	0	0	0	1	0	3	41.7	25.7	149	17.4	269	5.1	2.04	3.01	0	98
1496	54	1	2	5	0	0	1	0	2	41.9	25.2	273.6	3.8	321.2	4.93	2.23	4.16	0	22
1497	55	1	4	15	0	0	1	0	3	42	31.9	241	9	218	4.15	1.04	3.29	0	100
1498	68	0	4	0	0	0	1	0	1	42.4	37.1	164	15	385	5.38	1.28	3.29	1	20
1499	89	0	3	0	0	0	1	0	2	42.4	30.5	165.7	7.5	350.1	5.46	4.17	2.2	0	60
1500	41	1	4.5	0	0	0	1	0	2	42.4	30.7	137	12.6	279	4.87	1.5	4.3	0	103
1501	46	1	2	0	0	0	1	0	3	42.4	30.9	124	19.1	262	4.78	1.74	3.25	1	34
1502	40	1	3	0	0	0	1	0	3	42.9	31	152	10.8	315	4.53	1.29	3.09	1	55
1503	43	1	4.5	0	0	0	1	0	1	43.1	33.8	171	17.6	288	5.33	0.85	3.34	0	115
1504	50	1	1.5	25	0	0	1	0	1	43.1	31	167	9.8	248	4.25	1.18	3.1	1	35
1505	53	1	5	4	0	0	1	0	2	43.4	25.7	151	10.4	341	6.74	2.05	5.41	0	106
1506	54	1	3.5	0	0	0	1	0	1	43.7	27.3	97	13.3	341	6	2.45	2.99	0	111
1507	53	1	5	4	0	0	1	0	1	43.8	37.5	170	12.89	177	4.94	1.17	4.58	0	136
1508	53	1	4	3	0	0	1	0	1	43.9	30.7	159	12.3	222	5.83	1.1	3.29	1	16
1509	59	0	3	2	0	0	1	0	2	43.9	28.1	149	13.8	238	6.43	2.74	3.8	0	3
1510	43	1	1.4	14	0	0	1	0	2	44.2	31.8	285	8.4	220	3.78	1.48	2.99	0	99
1511	52	1	4	0	0	0	1	0	2	44.9	31.2	243	10.1	344	5.15	0.46	3.39	0	34
1512	32	1	5	24	0	0	1	0	1	44.9	30.1	118	16.8	342	4.16	1.73	3.05	1	20
1513	36	1	11	0	0	0	1	0	1	45.3	41.3	202	13.03	257	6.06	1.22	3.52	0	128
1514	40	1	6	11	0	0	1	0	1	45.7	24.9	152	14.1	242	5.58	2.35	2.9	1	16
1515	53	1	2	13	0	0	1	0	2	45.9	33.1	156	11.6	217	7.04	2.63	2.8	0	17
1516	49	1	1.2	0	0	0	1	1	1	46.8	34	138	16.8	264	4.32	0.77	3.63	0	7
1517	49	1	4	1	0	0	1	0	1	47	31.3	160	16.9	190	4.71	0.79	4.07	0	49
1518	38	1	1.5	5	0	0	1	0	3	47	36.4	235	23.9	203	3.88	0.56	3.83	1	41
1519	30	1	1	0	0	0	1	0	1	47.6	36.1	126	15.6	288	5.18	2.18	2.72	1	14
1520	40	1	5	11	0	0	1	0	1	48.3	30.8	191	9	271	4.11	1.14	3.45	0	126
1521	49	1	2.5	0	0	0	1	0	3	48.5	31.6	184	9	283.3	6.93	0.89	3.06	0	62
1522	47	1	4	25	0	0	1	0	1	48.6	35.8	134	15.94	267	6.41	1.01	3.11	0	132
1523	56	0	5	1	0	0	1	0	1	49.2	33.4	205	17.8	265	5.98	1.03	3.15	0	122
1524	51	1	3	3	0	0	1	0	2	44.5	25.5	242.2	9.6	283.5	6.94	2.01	3.37	0	73
1525	43	1	2	0	0	0	0	0	2	36.5	32	139	15.7	267	3.47	0.56	3.14	0	119
1526	61	0	4	2	0	0	0	0	1	37	30.3	274	20.3	179	4.33	1	5.25	0	27
1527	51	1	1.5	0	0	0	0	0	3	37.9	36.9	348	22.7	271	5.88	1.18	3.18	1	21
1528	73	0	4	0	0	0	0	0	3	37.9	24.4	195.8	5.2	507.4	5.36	4.65	3.75	0	77
1529	55	1	4.5	2	0	0	0	0	3	38	34.1	156	15	277	5.38	1.49	4.78	0	107
1530	70	0	4	3	0	0	0	0	2	38.5	26.2	178	14.2	264	7.09	2.16	3.48	1	26
1531	55	1	3	0	0	0	0	0	1	38.6	33.6	154	11.8	401	5.94	1.51	3.17	0	72
1532	77	0	2	0	0	0	0	0	1	38.8	30.5	179	9.9	239	4.58	1.57	3.95	1	56
1533	38	1	4.5	6	0	0	0	0	1	39.7	30.9	142	13.68	228	4.36	1.31	3.29	0	3
1534	47	1	2.5	0	0	0	0	0	1	40.8	33.2	151	18.1	314	5.16	1.12	3.27	0	118
1535	44	1	2	6	0	0	0	0	3	41	35.5	164	10.7	258	4.76	1.76	3.64	1	21
1536	55	1	3	0	0	0	0	0	2	41.3	30.6	206.3	8.5	225	4.65	1.26	3.16	0	55
1537	51	1	4	0	0	0	0	0	2	41.5	27.2	194	8.8	295	4.37	5.12	3.18	0	99
1538	58	0	2.5	3	0	0	0	0	2	41.9	24.8	158	15.6	206	5.31	2.82	3.41	0	84
1539	67	0	3	0	0	0	0	0	3	42.1	34.1	166	20.6	393	4.76	1.71	5.08	0	114
1540	41	1	3	9	0	0	0	0	2	42.5	38.4	177	8.8	241	4.58	1.08	3.69	1	89
1541	52	1	2.5	0	0	0	0	0	1	42.9	32.4	219	14.6	469	5.73	1.25	3.71	0	106
1542	56	0	3	0	0	0	0	0	3	43.2	25.6	180.5	13.1	533.5	4.9	2.11	3.36	0	61
1543	50	1	2	0	0	0	0	0	3	43.4	30.8	159	10.6	272	4.62	0.53	3.58	0	86
1544	49	1	4	1	0	0	0	0	2	43.6	30.6	240	14.3	194	4.88	1.35	3.27	0	101
1545	53	1	2	0	0	0	0	0	2	44.5	31.3	139.2	12.8	465.7	5.11	1.49	2.85	0	72
1546	47	1	9	2	0	0	0	0	2	44.8	29.2	190	10.3	428	5.1	2.04	4.31	0	105
1547	43	1	4	6	0	0	0	0	3	44.8	32.5	129	6.7	262	5.48	0.86	3.33	0	72
1548	47	1	4	0	0	0	0	0	2	45.8	35	194.0	12.8	323.5	8.02	0.84	3.88	0	63
1549	37	1	2	6	0	0	0	0	3	45.8	34.1	148	26.4	234	6.03	0.72	2.87	0	93
1550	50	1	2	30	0	0	0	0	1	46.1	36.7	194	15.2	225	5.52	0.68	3.67	1	23
1551	42	1	1.5	0	0	0	0	0	1	46.2	30.8	181	18	337	6.57	1.11	3.18	0	111
1552	49	1	2	3	0	0	0	0	3	46.3	32	181	9.1	231	6.01	0.93	2.94	0	46
1553	62	0	2	2	0	0	0	0	3	46.5	26.5	195	15.2	331	5.61	2.87	3.49	0	105
1554	49	1	3.5	12	0	0	0	0	3	46.6	39.3	169	14.8	246	6.05	0.96	3	1	47
1555	44	1	1.5	0	0	0	0	0	1	46.8	35.6	161	22.6	230	6.11	0.85	3.18	0	47
1556	46	1	2	0	0	0	0	1	1	46.9	32	192	14.8	272	7.69	1.77	4.81	0	16
1557	45	1	4	0	0	0	0	0	3	47.4	30.2	179	18.5	227	6.33	0.74	3.88	0	109
1558	50	1	2	0	0	0	0	0	3	47.6	29.2	189	7	378	5.86	2.07	3.37	0	96
1559	49	1	1.5	4	0	0	0	0	3	47.9	31.5	198	12.7	342	4.91	0.62	3.23	0	96
1560	59	0	1.5	8	0	0	0	0	1	48.9	30.5	247	13.2	172	8.77	0.8	4.08	0	105
1561	49	1	7	8	0	0	0	0	3	48.9	37.6	142	23.2	158	5.45	0.76	2.86	1	4
1562	52	1	3	0	0	0	0	0	1	49.2	36.3	208	16.4	255	5.12	1.62	3.42	0	118
1563	61	0	5.5	1	0	0	0	0	3	49.4	31.3	185	9.7	322	5.65	1.52	2.9	1	29
1564	56	0	2	0	0	0	0	0	2	49.7	36.9	209	8.9	252	7.51	1.54	4.189	0	91
1565	37	1	2.5	0	0	0	0	0	3	49.8	32.7	150	15.3	296	4.34	0.47	3.12	0	98
1566	49	1	2	1	0	0	0	0	3	52.1	31.7	200	14.7	229	6.74	1.39	3.18	0	85
1567	48	1	3	1	0	0	0	0	1	40.5	31	109	11.05	334	4.76	4.45	2.69	0	139
1568	51	1	4	7	0	0	0	0	2	43.2	37.8	141	14.6	390	4.25	0.6	2.92	0	70
1569	79	0	6	0	0	0	0	0	1	43.8	32.6	106	26.4	282	5.3	1.17	2.91	1	29
1570	31	1	4	14	0	0	0	0	1	45.7	32.9	171	12.5	178	4.82	1.45	3.1	1	16
1571	56	0	4	15	0	0	0	0	2	46.6	26.2	164	10.7	247	4.33	2.03	3.42	1	4
1572	45	1	3.5	0	0	0	0	0	1	47.2	30.3	185	25.3	379	5.09	0.91	2.85	0	123
1573	49	1	3.5	0	0	0	0	0	1	47.5	22.3	196	13.8	230	5.59	4.81	2.92	0	26
1574	28	1	2	0	0	0	0	0	1	38.7	30.1	131	5.93	268	3.44	1.59	3.42	0	12
1575	61	0	2	0	0	0	0	0	1	41.7	35.2	216	7.6	185	5.55	1.11	3.98	0	55
1576	53	1	4	0	0	0	0	0	3	42.1	32.2	169	7.5	366	4.02	1.06	3.29	0	98
1577	53	1	1.5	0	0	0	0	0	1	48.8	33.4	348	9.2	297	6.64	1.62	3.26	1	35
1578	62	0	2	2	0	0	0	0	3	45.7	30.3	216.9	10.2	438.1	6.65	1.49	4.52	0	59
1579	58	0	2.5	2	1	0	0	0	1	39.4	30.2	237	9.7	392	4.99	2.47	4.17	0	118
1580	62	0	2.5	6	1	0	0	0	1	42.4	31.5	173	12.7	360	5.49	3.44	2.90	0	107
1581	50	1	2	18	1	0	0	0	3	42.7	30.7	181	14.1	285	3.23	2.39	2.87	1	82
1582	74	0	2.4	4	1	0	0	1	1	43.6	34.9	175	13	468	7.1	3.08	3.46	0	66
1583	55	1	1.5	20	0	1	0	0	2	42	37.8	139	7	266	5.08	2.33	3.82	1	9
1584	38	1	3	0	1	1	0	0	1	40.9	30.8	138	12.88	259	4.45	2.18	3.62	0	14
1585	44	1	6	6	1	1	0	1	1	44.2	30.1	181	9.6	229	4.58	1.98	2.87	1	30
1586	51	1	2	17	1	1	0	0	1	44.5	36.7	233	13.9	393	6.27	2.14	4.39	0	81
1587	48	1	3	0	1	1	0	0	2	43	32.5	185	8	292	4.19	2.4	6.04	0	91
1588	54	1	2	3	1	1	0	0	1	44.3	30.3	167	11.2	320	4.6	2.44	3.29	0	84
1589	60	0	1.5	26	1	1	0	0	1	50.9	34.1	163	11	344	6.97	2.26	3.98	1	69
1590	56	0	2	0	0	1	0	0	2	46.9	32.8	209	8.7	368	5.62	2.11	4.18	0	30
1591	40	1	2	1	1	1	0	0	2	47.4	33.7	200	11.7	309	6.5	3.68	3.78	1	55
1592	38	1	4	0	1	1	0	0	2	39.7	34.5	173	10.9	280	4.2	2.27	3.31	0	70
1593	46	1	2	0	1	1	0	0	2	41.5	34.3	131	10.3	339	7.32	6.57	4.26	0	112
1594	72	0	1.5	1	1	1	0	0	1	46.4	30.6	149	16.3	369	4.69	2.78	5.3	0	91
1595	50	1	1.5	0	1	1	0	0	2	39	36.6	174	8	277	6.86	2.91	5.25	0	6
1596	59	0	2	9	1	1	0	0	1	41.2	31.7	161	8.9	526	5.95	4.39	3.59	1	77
1597	54	1	4	3	1	1	0	0	1	41.9	32.7	117	15.13	179	4.77	3.84	3.19	1	25
1598	63	0	1.5	1	1	1	0	0	2	45.2	32.8	208	17.6	359	6.49	2.29	3.11	0	41
1599	59	0	2	0	1	1	0	0	2	45.7	31.4	210	19.4	316	4.65	2.41	3.97	0	104
1600	53	1	2	0	1	1	0	0	2	46.8	31.5	172	16	256	6.63	3.3	4.45	0	65
1601	61	0	1.5	13	1	1	0	0	2	47.4	32.3	146	9.2	231	4.91	2.95	4.13	0	94
1602	52	1	0.6	0	1	1	0	0	1	48.9	38.7	172	6	242	4.32	2.51	4.01	0	84
1603	50	1	4	5	1	1	0	0	1	43.7	38.3	261	11.21	249	5.39	2.33	3.21	0	100
1604	48	1	2.5	6	1	0	0	0	2	43.9	34.9	169	15.4	271	7.74	3.04	3.25	0	107
1605	60	0	3	23	1	1	0	0	2	43.5	34.1	183	14.3	397	5.59	3.32	3.62	1	36
1606	57	0	1	0	1	1	0	1	1	40.6	38.9	169	8.24	380	4.82	3.73	3.98	0	137
1607	64	0	1.5	0	1	1	0	0	2	47.4	33.8	151	12.4	341	7.02	2.74	4.04	0	113
1608	74	0	1.5	0	0	1	0	0	1	38.4	35.3	151	12	402	10.78	5.27	4.01	0	131
1609	38	1	1.5	0	0	1	0	0	1	45.9	34.5	166	4.3	338	4.07	2.48	3.95	0	90
1610	52	1	3	0	1	1	0	0	2	44.8	31.8	158.9	13.8	305.6	7.82	3.83	3.06	0	22
1611	58	0	1	4	1	0	1	0	1	52.1	30.5	190	16.1	280	5.64	10.56	3.61	1	88
1612	55	1	3	0	1	1	0	0	3	17.7	30.1	141.8	12	475.3	9.22	2.59	3.12	0	64
1613	52	1	3	2	1	1	0	0	3	45	33.9	212	17.5	214	7.78	1.97	4.19	0	103
1614	69	0	3	0	1	1	0	0	2	41	31.9	158	20	406	6.67	2.79	3.82	0	102
1615	65	0	4	6	1	1	0	0	1	44.4	36.9	192	11.8	322	5.96	4.31	3.71	1	50
1616	53	1	2	0	0	1	0	0	2	47.5	31.5	144.4	19.3	466.4	6.79	2.25	2.96	0	75
1617	53	1	3.8	0	1	1	0	0	1	42.6	33	143	17.1	319	5.9	2.9	3.49	1	54
1618	49	1	2	1	1	1	0	0	2	44	36.8	198.5	8.4	229.9	4.12	2.05	3.15	0	80
1619	67	0	2	0	1	1	0	0	2	44.3	32.3	185	10.6	395	8.6	2.57	6.04	0	106
1620	66	0	2	35	1	1	0	0	2	42.6	34.2	196	9.5	346	6.35	2.19	3.46	1	12
1621	52	1	1.5	4	1	1	0	1	1	39.7	32.9	158	10.4	245	5.83	2.64	2.93	0	92
1622	61	0	2	11	0	1	0	0	2	41.3	37	147	14.6	383	4.5	3.38	4.6	1	42
1623	55	1	4	2	1	1	0	0	2	46.9	39.2	197.5	12.5	399.2	5.81	2.41	3.01	0	50
1624	64	0	3	2	1	1	0	0	2	47.9	30.5	16	9.9	393	5.86	2.41	3.25	0	89
1625	57	0	1.5	0	1	0	1	0	2	44	33.5	152.9	16	373.9	5.68	2.28	3.22	0	62
1626	36	1	2.5	0	1	1	0	0	2	41.7	31.5	112	9	297	4.66	2.14	3.15	0	84
1627	61	0	5	2	1	1	1	0	3	44.1	32	206.7	11	288.3	5.71	1.98	3.53	1	28
1628	67	0	2	1	1	0	1	0	1	41.1	30.6	193	7.6	580	5.36	2.01	4.69	0	22
1629	66	0	2.3	3	1	0	1	0	3	47.8	30.4	180	8.2	294	6.45	2.6	3.12	1	17
1630	54	1	2.5	0	1	0	1	0	3	50.2	30.3	134	13	467	6.37	2.61	3.09	1	81
1631	57	0	3	2	0	1	1	0	2	36.9	35.1	180	11.7	270	4.9	3.43	4.71	1	48
1632	45	1	6.5	18	0	1	1	0	2	43.6	34.2	184	18.2	292	5.14	3.25	3.06	1	26
1633	44	1	3.5	1	0	1	1	0	3	44.4	31.6	137	18.8	313	4.72	2.49	4.07	1	94
1634	72	0	4	0	0	1	1	0	1	45.5	35	371	25.2	453	5.7	2.39	3.26	1	16
1635	52	1	1.5	3	0	1	1	0	3	45.5	42.7	168	19	225	5.55	2.04	4.22	0	69
1636	61	0	4	24	0	1	1	0	2	47.9	31.1	139	13.5	208	7.07	3.57	4.01	1	54
1637	54	1	2.5	0	1	1	1	0	3	43.2	30.4	183	17.4	246	7.51	2.3	3.44	0	108
1638	56	0	5	30	1	1	1	0	1	39.8	31.6	117	11.1	368	4.99	2.34	3.44	0	58
1639	56	0	4	3	0	1	0	0	3	43.3	37.9	210	11.8	371	7.65	2.6	3.75	1	5
1640	43	1	1.5	0	0	0	1	0	2	42.1	30.5	218	11.3	153	7	2.66	4.26	0	94
1641	48	1	2	3	0	0	1	0	3	45.6	33	216	9	269	5.53	2.07	3.42	0	97
1642	55	1	3	14	0	0	1	0	3	49.7	30.6	216	12	362	6.01	2.89	3.62	1	21
1643	74	0	3	8	0	0	1	0	1	53.4	33.7	239	8.82	267	5.34	2.09	4.28	1	28
1644	56	0	3	1	0	0	1	0	2	39.6	32	174	9.4	205.2	5.86	2.06	3.280	0	47
1645	54	1	2.5	0	0	0	1	0	1	40.6	35.3	165	9.5	286	7.2	2.1	4.66	1	69
1646	54	1	3.5	1	0	0	1	0	3	42.4	33.3	157	9.5	286	5.03	2.27	4.1	0	96
1647	57	0	2.5	25	0	0	1	0	2	42.9	38.3	179.5	7.9	330.6	5.71	3.96	3.09	1	34
1648	53	1	4	0	0	0	1	0	1	44.9	35.9	181	7.5	243	13.24	2.12	4.35	0	118
1649	55	1	5.5	12	0	0	1	0	1	45	40.1	147	14.1	376	8.35	2.71	3.29	0	36
1650	51	1	6	2	0	0	1	0	1	45.5	38.8	149	11	295	4.69	2.49	3.01	1	29
1651	36	1	3	1	0	0	1	0	2	46.7	32	159	16.5	297	5.5	2.21	3.22	0	84
1652	50	1	6	0	0	0	1	0	2	46.9	34.5	194	12.5	315	7.2	3.23	3.14	0	118
1653	52	1	2.5	0	0	0	1	0	3	50.2	33.2	159	8	267	4.62	2.19	3.53	0	83
1654	45	1	2	0	0	0	0	0	3	40.9	30.2	131	3.5	271	4.5	2.74	3.3	0	86
1655	68	0	3.5	0	0	0	0	0	1	41.6	31.6	227	11.5	327	4.23	3.04	2.98	1	13
1656	46	1	3	0	0	0	0	0	3	41.7	33.9	173	18	239	6.49	2.15	3.25	0	82
1657	43	1	2	16	0	0	0	0	3	42.8	32	174	10.2	238	4.01	2.72	2.85	1	21
1658	64	0	2	0	0	0	0	0	1	43.5	30.8	157	4.7	398	6.74	3.71	3.82	0	106
1659	54	1	2.5	0	0	0	0	0	3	46.8	30.9	169	5.8	428	5.62	3.19	3.73	0	86
1660	43	1	1.3	0	0	0	0	0	1	42.6	32.5	125	14.2	256	6.02	4.92	4.35	0	94
1661	50	1	3	2	0	0	0	0	2	47.3	32.9	133	10.9	237	5.51	3.22	3.29	0	113
